# Supplementary material for: eRNAs Identify Immune Microenvironment Patterns and Provide a Novel Prognostic Tool in Acute Myeloid Leukemia
Source: Front Mol Biosci. 2022 May 2;9:877117. doi: 10.3389/fmolb.2022.877117 (PMC9108177; doi:10.3389/fmolb.2022.877117)
Supplement: Supplementary file 6 [file Table1.XLSX]

## Sheet: Table S1
Table S1: Basic information of datasets
Accession number /Source	Species	Platform	Data type	Number of patients	Sex	Survival data	URL
TCGA-LAML	Human	Affymetrix snp6.0; illumina; illumina human methylation 27; illumina human methylation 450	RNA-seq	151	Female: 57; Male: 65	OS	https://portal.gdc.cancer.gov/
Beat-AML	Human	Illumina HiSeq 2500 (Homo sapiens)	RNA-seq	175	Female: 75; Male: 100	OS	http://www.vizome.org/
GSE37642	Human	Affymetrix Human Genome U133A Array; Affymetrix Human Genome U133B Array; Affymetrix Human Genome U133 Plus 2.0 Array	RNA-seq	136	-	OS	https://www.ncbi.nlm.nih.gov/geo/
GSE12417	Human	Affymetrix Human Genome U133A Array; Affymetrix Human Genome U133B Array; Affymetrix Human Genome U133 Plus 2.0 Array	RNA-seq	163	-	OS	https://www.ncbi.nlm.nih.gov/geo/
GSE10358	Human	Affymetrix Human Genome U133 Plus 2.0 Array	RNA-seq	91	Female: 50; Male: 41	EFS	https://www.ncbi.nlm.nih.gov/geo/
GSE83660	Human	Illumina HiSeq 2000 (Homo sapiens); Illumina NextSeq 500 (Homo sapiens)	PRO-seq	kasumi-1 cell line	-	-	https://www.ncbi.nlm.nih.gov/geo/
GSE100446	Human	Illumina NextSeq 500 (Homo sapiens)	Histone and P300 ChIP-seq (ETO, TAF1, H3K27ac, H3K4me)	kasumi-1 cell line	-	-	https://www.ncbi.nlm.nih.gov/geo/
ENCFF996XEO	Human	Illumina HiSeq 2500, Illumina HiSeq X Ten	Hi-C	K562 cell line	-	-	https://www.encodeproject.org/
ENCFF355OWW	Human	Illumina HiSeq 2000	Hi-C	GM12878 cell line	-	-	https://www.encodeproject.org/
ERS699844-H3K27ac	Human	-	Histone ChIP-seq (H3K27ac)	mononuclear cell of bone marrow	-	-	https://epigenomesportal.ca/ihec/grid.html?build=2020-10&assembly=4&institutions=3
ERS699844-H3K4me1	Human	-	Histone ChIP-seq (H3K4me1)	mononuclear cell of bone marrow	-	-	https://epigenomesportal.ca/ihec/grid.html?build=2020-10&assembly=4&institutions=3
ERS699844-H3K4me3	Human	-	Histone ChIP-seq (H3K4me3)	mononuclear cell of bone marrow	-	-	https://epigenomesportal.ca/ihec/grid.html?build=2020-10&assembly=4&institutions=3
GSE87285	Human	Illumina HiSeq 2500 (Homo sapiens)	RNA-seq	primary cell from t(8;21) patient	-	-	https://www.ncbi.nlm.nih.gov/geo/

## Sheet: Table S2
Table S2: Prognositc eRNAs involved in this article
gene	HR	pvalue	lower	upper
chr6:2796199-2796380	0.2326	0.00258032	0.0901	0.6006
chr1:231428201-231428315	0.2543	0.00021436	0.1232	0.5251
chr7:101377148-101377442	0.2581	0.00396855	0.1027	0.6487
chrX:2067813-2068091	0.2639	0.00019734	0.1308	0.5322
chr7:137544616-137544738	0.2642	0.00815841	0.0985	0.7083
chr16:12713340-12713716	0.2661	0.000799284	0.1228	0.577
chr18:60767363-60767723	0.2736	4.28455e-05	0.147	0.509
chr17:2439333-2439522	0.2764	0.00985459	0.1041	0.7339
chr17:71148354-71148746	0.2775	0.00368602	0.1168	0.6593
chr17:74664017-74664029	0.2778	0.00289489	0.1196	0.6453
chr16:88857121-88857244	0.2785	0.00216619	0.123	0.6305
chr17:1810765-1810885	0.286	0.0050573	0.1192	0.6862
chr16:69516681-69516730	0.29	0.00662092	0.1186	0.7086
chr6:2800199-2800731	0.2973	0.00631181	0.1245	0.71
chr7:36849242-36849408	0.2981	0.00444781	0.1295	0.6863
chr4:84133552-84133853	0.3004	0.000323925	0.156	0.5787
chr5:118165526-118165828	0.303	0.0052361	0.1311	0.7006
chr16:89086731-89086969	0.3196	0.00475539	0.1448	0.7056
chr18:43373390-43373776	0.3271	0.00210079	0.1605	0.6668
chr4:13329661-13329866	0.3301	0.00596474	0.1498	0.7274
chr6:146064598-146064921	0.3406	0.00213232	0.1713	0.6773
chr1:8319137-8319616	0.346	0.006334	0.1615	0.7413
chr4:13257922-13258131	0.3697	0.00201732	0.1966	0.6953
chr9:115440529-115440762	0.3712	0.00305367	0.1927	0.7151
chr11:78298750-78298870	0.3768	0.00127033	0.2081	0.6822
chr7:36829789-36830115	0.3777	0.000235203	0.2248	0.6346
chr17:66218782-66219005	0.3788	0.00512903	0.1919	0.7475
chr9:19161675-19162031	0.3804	0.00804254	0.1861	0.7774
chr9:19154059-19154539	0.3811	0.00403137	0.1974	0.7355
chr7:36867686-36867831	0.3941	0.00149153	0.2218	0.7001
chr12:4287687-4287885	0.3974	0.000876031	0.2308	0.6844
chr16:69548359-69548541	0.3979	0.00650855	0.2049	0.7728
chr16:22799642-22799779	0.3991	0.00150943	0.2263	0.7039
chr6:81134610-81134899	0.4063	0.00594109	0.2139	0.7719
chr15:77785821-77785911	0.4064	0.00763051	0.2097	0.7874
chr18:43360528-43360755	0.4091	3.22418e-05	0.2684	0.6235
chr11:85555514-85555895	0.4108	0.00909995	0.2105	0.8016
chr18:29354326-29354665	0.4275	0.00119955	0.2556	0.7149
chr2:75011329-75011355	0.4277	0.00190809	0.2501	0.7312
chr21:35402450-35402634	0.4286	4.46777e-05	0.2853	0.6437
chr7:105705488-105705603	0.4312	0.00900213	0.2294	0.8106
chr10:31101079-31101298	0.4342	0.00504802	0.2423	0.7779
chr5:121427924-121428247	0.4368	0.00440493	0.247	0.7724
chr6:17312081-17312238	0.4386	0.00344224	0.2525	0.7619
chr12:19534179-19534194	0.439	0.00755304	0.24	0.8031
chr4:24332761-24333117	0.4425	3.26033e-05	0.3012	0.65
chr5:58232883-58233370	0.4428	0.00028731	0.2851	0.6877
chr1:244505125-244505457	0.446	0.00802238	0.2455	0.8102
chr7:134378159-134378392	0.449	0.00349606	0.2624	0.7685
chr17:14262732-14263315	0.4555	0.000144191	0.3036	0.6832
chr8:60042677-60043119	0.4561	0.000109212	0.3064	0.6788
chr12:27031783-27031911	0.4604	0.00170231	0.2836	0.7474
chr13:27608814-27608959	0.4631	0.00433788	0.2728	0.7859
chr1:163598073-163598159	0.4658	0.000374399	0.3058	0.7096
chr21:35366297-35366465	0.4666	2.96756e-05	0.3262	0.6673
chr20:35874402-35874620	0.4697	0.00730761	0.2705	0.8159
chr13:20875474-20875741	0.4727	0.000477993	0.3105	0.7198
chr8:23456198-23456355	0.4749	0.000785458	0.3075	0.7335
chr19:5357360-5357663	0.4763	0.00964308	0.2716	0.8352
chr2:233367792-233368150	0.4778	0.00239132	0.2966	0.7696
chr20:43869504-43869693	0.4808	0.00165312	0.3047	0.7587
chr8:1960083-1960443	0.4819	0.00885122	0.279	0.8324
chr7:105714803-105715079	0.4831	0.00130388	0.3101	0.7528
chr1:234635806-234635989	0.4842	0.000762503	0.3174	0.7386
chr2:75043732-75043824	0.4848	0.000504334	0.3224	0.729
chr2:102515032-102515286	0.4902	0.00758175	0.2904	0.8273
chr19:55038222-55038527	0.4907	0.00631662	0.2944	0.8179
chr7:142823985-142823994	0.4916	0.000721092	0.3257	0.7419
chr18:43351602-43351892	0.4926	0.00659087	0.2956	0.821
chr6:21314082-21314097	0.497	0.000526032	0.3347	0.7379
chr19:33049643-33049878	0.4974	0.00366689	0.3105	0.7967
chr7:96482190-96482573	0.4985	0.000908786	0.3304	0.7521
chr16:25344649-25344994	0.5036	0.00331397	0.3186	0.7959
chr10:29470741-29471159	0.5062	0.00349537	0.3206	0.7994
chr11:88087400-88087583	0.5092	0.0023998	0.3293	0.7873
chr8:59713339-59713715	0.5112	0.00166713	0.3365	0.7767
chr16:17930871-17931209	0.5135	0.00255949	0.333	0.7918
chr1:88081374-88081620	0.5136	0.00525507	0.3217	0.8201
chr11:118740767-118741727	0.5142	0.00790971	0.3148	0.8401
chr7:92791476-92791843	0.5164	0.000539625	0.3551	0.7508
chr3:194561866-194562021	0.5165	0.00616851	0.3219	0.8287
chr7:157094771-157094925	0.5167	0.000386008	0.3588	0.744
chr16:26721789-26721801	0.5171	0.00272237	0.336	0.7959
chr12:13299402-13299811	0.5184	0.0034164	0.3339	0.8048
chr1:148529535-148529919	0.5212	0.00726889	0.3239	0.8388
chr1:12112067-12112502	0.5223	0.00470977	0.3329	0.8195
chr19:56061327-56061704	0.5235	0.00812459	0.3241	0.8454
chr3:99201113-99201346	0.5257	0.00333145	0.3422	0.8076
chrX:3437014-3437322	0.5275	0.00417737	0.3406	0.8171
chr7:141574657-141574825	0.5279	0.00872247	0.3275	0.8509
chr10:73790594-73790943	0.5301	0.00570777	0.338	0.8314
chr21:35395270-35395520	0.5307	0.00143038	0.3595	0.7834
chr21:35397758-35397925	0.5312	0.00066238	0.369	0.7645
chr2:102888242-102888561	0.5318	0.00663372	0.337	0.839
chr17:55801190-55801558	0.5325	0.00610466	0.3394	0.8355
chr14:102989903-102989915	0.5364	0.00821271	0.338	0.8513
chr4:24220772-24221175	0.5372	0.000728836	0.3746	0.7703
chr11:61786548-61786990	0.5379	0.00946163	0.3368	0.8592
chr21:43613222-43613652	0.5383	0.00299189	0.3576	0.8102
chr18:43363455-43363582	0.541	0.00336562	0.3588	0.8157
chr2:53203251-53203327	0.5439	0.00781624	0.3472	0.8519
chr13:80030193-80030565	0.5439	0.00786722	0.3471	0.8522
chr5:170906599-170906797	0.5442	0.00778247	0.3477	0.8519
chr3:197121526-197121880	0.5442	0.00292604	0.3646	0.8125
chr11:44054215-44054570	0.5443	0.00597853	0.3527	0.8398
chr2:222841384-222841657	0.5445	0.00758295	0.3485	0.8507
chr4:84074574-84075011	0.5457	0.00194152	0.3721	0.8004
chr18:77586114-77586172	0.5474	0.00914153	0.348	0.8611
chr10:114031765-114032053	0.5486	0.00728726	0.3538	0.8505
chr9:751014-751390	0.5499	0.00966401	0.3496	0.865
chr10:95766976-95767368	0.5504	0.00517854	0.3622	0.8365
chr4:24159507-24159811	0.5511	0.00111151	0.3852	0.7885
chr11:11713463-11713705	0.5516	0.00252347	0.375	0.8115
chr20:59736933-59737143	0.5537	0.00816291	0.3573	0.858
chr5:135955852-135956149	0.5556	0.00055398	0.398	0.7756
chr5:161709354-161709556	0.5556	7.39109e-05	0.4155	0.743
chr11:102140637-102141105	0.5585	0.00629253	0.3678	0.8482
chr12:34500403-34500725	0.5595	0.00734573	0.3659	0.8554
chr8:23655999-23656321	0.5602	0.00387868	0.378	0.8301
chr3:180059459-180059617	0.5603	0.00410712	0.3772	0.8322
chr4:165728924-165729125	0.5613	0.00990188	0.3619	0.8705
chr1:205262860-205263030	0.5629	0.00655098	0.372	0.8518
chr9:19918390-19918457	0.5632	0.00505757	0.377	0.8414
chr20:19731566-19731887	0.5635	0.000288728	0.4132	0.7684
chr4:190555134-190555242	0.5642	0.00319719	0.3857	0.8255
chr13:80850687-80850824	0.5656	0.00325435	0.3869	0.8267
chr14:54758286-54758405	0.5666	0.00602158	0.3778	0.8498
chr12:63026443-63026842	0.5671	0.00114504	0.4029	0.7982
chr13:110390802-110390941	0.5674	0.00587158	0.3792	0.8492
chr11:125670081-125670467	0.5676	0.000364718	0.4157	0.775
chr17:14271610-14271903	0.5695	0.00683524	0.3788	0.8564
chr12:12161273-12161524	0.5706	0.00972407	0.3729	0.8731
chr7:92645240-92645486	0.5717	0.000874722	0.4113	0.7947
chr1:48024290-48024572	0.5718	0.00585932	0.3842	0.8509
chr20:19717747-19718119	0.573	0.000629026	0.4163	0.7885
chr8:131503797-131504200	0.5745	0.009432	0.3781	0.873
chr18:68288865-68289228	0.5805	0.000941733	0.4205	0.8012
chr5:67898567-67898909	0.5806	0.00944833	0.3851	0.8754
chr7:142795854-142796255	0.5811	0.0047797	0.3985	0.8472
chr17:39811785-39812247	0.5834	0.00998205	0.3872	0.879
chr5:159951614-159951766	0.5859	0.00226909	0.4156	0.8258
chr7:41099054-41099343	0.5867	0.00621545	0.4004	0.8596
chr3:11138272-11138477	0.5874	0.00397601	0.4089	0.8437
chr5:134865326-134865528	0.5881	0.00830103	0.3965	0.8722
chr6:6928196-6928339	0.5889	0.00414794	0.41	0.8458
chr15:62068445-62068662	0.5923	0.00811412	0.402	0.8729
chr18:68330552-68330663	0.5932	0.00149027	0.4298	0.8187
chrX:38729564-38730030	0.5939	0.00410177	0.4161	0.8477
chr18:77616666-77616803	0.5998	0.0057334	0.4174	0.862
chr4:24227575-24227894	0.6006	0.00342317	0.4269	0.845
chr4:101898965-101899196	0.6019	0.00893497	0.4114	0.8806
chr7:40946906-40947042	0.6023	0.00841299	0.4131	0.8782
chrX:151149745-151149882	0.6085	0.00884729	0.4195	0.8826
chr14:101162987-101163312	0.6142	0.00884885	0.4264	0.8847
chr18:68423165-68423444	0.616	0.00212455	0.4522	0.8391
chr1:118208639-118208762	0.6163	0.00351544	0.4453	0.853
chr12:16779980-16780173	0.6363	0.00618458	0.4604	0.8795
chrX:38738108-38738455	0.6367	0.00585168	0.4618	0.8777
chr13:109895773-109895899	0.6412	0.00265964	0.4798	0.8568
chr20:19716018-19716528	0.6425	0.00180064	0.4867	0.8482
chr10:51502625-51503626	0.6451	0.00806581	0.4665	0.8922
chrX:38922224-38922690	0.6461	0.00484398	0.4768	0.8756
chrX:38924712-38925019	0.6471	0.00544902	0.4761	0.8796
chr5:159927852-159928388	0.648	0.00641847	0.4743	0.8853
chr20:19724032-19724214	0.6559	0.00196016	0.5022	0.8566
chr5:36022010-36022160	0.6836	0.0092721	0.5132	0.9104
chr4:157397521-157397868	0.6987	0.00834663	0.5353	0.912
chr10:51515594-51515677	0.7095	0.00738069	0.552	0.912
chr10:51514684-51514849	0.7426	0.00905377	0.5939	0.9286
chr13:91931030-91931288	1.3828	0.00806137	1.088	1.7574
chr3:87914039-87914361	1.3993	0.00381688	1.1144	1.757
chr20:23125768-23126430	1.4558	0.008493	1.1006	1.9256
chr3:5808139-5808532	1.4623	0.00939571	1.0977	1.948
chr10:134826942-134827305	1.4777	0.00364404	1.1357	1.9228
chr20:6987777-6987996	1.4794	0.00529516	1.1234	1.9483
chr20:23132681-23132741	1.4879	0.00310659	1.1434	1.9362
chr13:91869538-91869920	1.506	0.00650758	1.1213	2.0225
chr3:88026085-88026449	1.5074	0.00320516	1.1474	1.9803
chr9:139538017-139538160	1.5093	0.00740032	1.1167	2.0398
chr1:30582865-30583057	1.5438	0.00359244	1.1525	2.0679
chr13:91863944-91864030	1.5481	0.00148568	1.1823	2.027
chr6:44618318-44618334	1.5543	0.00199354	1.1752	2.0558
chr9:111315008-111315237	1.592	0.00680943	1.1368	2.2296
chr9:111434706-111434941	1.6039	0.00277527	1.1769	2.1858
chr1:110358971-110359415	1.6111	0.00747994	1.1359	2.285
chr8:55088607-55088824	1.6118	0.00543182	1.1512	2.2566
chr9:110923200-110923264	1.6179	0.00644362	1.1445	2.2872
chr6:44532734-44533132	1.6331	0.00338717	1.1763	2.2673
chr8:142096370-142097040	1.6421	0.00393838	1.1721	2.3005
chr12:125149282-125149430	1.671	0.00366834	1.1818	2.3626
chr22:39572231-39572423	1.6754	0.00979356	1.1326	2.4785
chr12:96570855-96571414	1.6966	0.00599262	1.1637	2.4735
chr1:108643279-108643407	1.7177	0.00675637	1.1613	2.5406
chrX:12912381-12912679	1.7301	0.00662662	1.1647	2.5699
chr9:111578254-111578597	1.7592	0.0053001	1.1827	2.6167
chr15:39760607-39760867	1.7607	0.00287873	1.2137	2.5543
chr9:111078296-111078637	1.7684	0.00185538	1.235	2.5322
chr11:123666846-123667064	1.7753	0.00833157	1.159	2.7193
chr10:3078434-3078646	1.7845	0.00233369	1.2291	2.5909
chr6:37006588-37006757	1.7861	0.00732093	1.169	2.729
chr2:41736624-41736708	1.7963	0.00791158	1.1659	2.7676
chr4:38159115-38159505	1.809	0.00426015	1.2048	2.7164
chr21:45627966-45628150	1.8163	0.00852094	1.1644	2.8334
chrX:106944916-106945406	1.823	0.0098501	1.1555	2.8762
chr4:185794276-185794675	1.8245	0.00307266	1.2253	2.7167
chr5:172234136-172234644	1.8273	0.0049122	1.2005	2.7812
chr9:111003656-111003963	1.834	0.000171716	1.3366	2.5166
chr10:3028046-3028193	1.8397	0.00425453	1.2112	2.7942
chr2:188436185-188436320	1.8489	0.00160956	1.262	2.7088
chr1:108650339-108650754	1.8712	0.00234036	1.2499	2.8015
chr12:125077156-125077714	1.88	0.00538327	1.2053	2.9324
chr2:242805912-242805984	1.9178	0.000545786	1.3258	2.7742
chr9:111114067-111114180	1.936	0.000711799	1.3206	2.8381
chr20:52816252-52816427	1.9392	0.00950611	1.1756	3.1989
chr4:1042563-1042904	1.9393	0.00621996	1.2067	3.1169
chr4:75274406-75274726	1.9555	0.00306331	1.2546	3.0482
chr6:52169925-52170002	1.9579	0.0051706	1.2225	3.1357
chr2:228276107-228276256	1.9778	0.00351928	1.251	3.1269
chr10:43782816-43783033	1.9822	0.000507922	1.3478	2.9152
chr6:155850166-155850642	2.0082	0.00413549	1.2469	3.2341
chr1:205510005-205510378	2.0424	0.0020182	1.298	3.2139
chr19:42098078-42098289	2.0456	0.0050083	1.241	3.3721
chr1:153488459-153488748	2.0621	0.00828112	1.205	3.5287
chr9:111545721-111546132	2.0853	0.000226431	1.411	3.0819
chr17:72508636-72509320	2.2018	0.00718759	1.2383	3.9149
chr1:205466653-205467067	2.2164	0.00679678	1.2455	3.944
chr12:133021534-133022956	2.2303	0.0069777	1.2453	3.9943
chr12:125124773-125124965	2.2311	0.00708078	1.2441	4.0011
chrX:40430555-40430796	2.2768	0.00445359	1.2915	4.0139
chr14:75800922-75801146	2.278	0.00635452	1.2611	4.1148
chr14:105502754-105502781	2.3648	0.00400534	1.3159	4.2499
chr12:117049040-117049175	2.4102	0.00765748	1.2626	4.6007
chr1:186964999-186965356	2.4426	0.000357173	1.4959	3.9885
chr14:105511213-105511346	2.5207	0.00503752	1.3211	4.8098
chr1:40407211-40407326	2.529	0.00533538	1.3167	4.8577
chr16:31361586-31361900	2.7853	0.000841712	1.5265	5.0818
chr15:75430605-75430778	2.7875	0.00708576	1.3218	5.8786
chr17:43253543-43253622	2.8176	0.00676406	1.3314	5.9629
chr19:42033050-42033361	2.9093	0.00107966	1.5336	5.519
chr10:74086996-74087315	2.9361	0.00119689	1.5303	5.6333
chr12:9491229-9491519	2.9497	0.000250545	1.6532	5.2629
chr11:1869448-1869730	2.956	0.000832855	1.5654	5.5821
chr6:41150451-41150957	2.9767	0.000241376	1.6627	5.329
chr1:93270252-93270588	3.0858	0.00667348	1.3671	6.9653
chr10:74007983-74008154	3.0956	0.00770183	1.3484	7.1069
chr4:8247542-8247920	3.1231	0.000872858	1.5972	6.1067
chr19:54793222-54793417	3.3506	0.00448713	1.4553	7.7145
chr14:105493379-105493756	3.4232	0.00356195	1.4964	7.8311
chr20:52371075-52371265	3.4732	0.00300477	1.526	7.9051
chr16:4343991-4344084	3.9767	0.00432969	1.5405	10.2652
chr12:121566211-121566268	4.8776	0.00524357	1.6034	14.8383
chr19:14126359-14126500	5.3154	0.000181411	2.2166	12.7464
chrX:58170718-58171011	8.6645	0.0023072	2.161	34.7405
chr21:11126930-11127071	19.2625	0.00348518	2.6472	140.165
chr19:16449802-16450158	30.0044	0.00348518	3.0629	293.93
chr20:48646361-48646933	53.3077	5.67911e-05	7.693	369.391
chr20:52391089-52391563	133.11	0.00068153	7.9172	2237.94
chr17:72637081-72637207	133.11	0.00068153	7.9172	2237.94

## Sheet: Table S3
Table S3: DEGs between two immune subtypes
	logFC	AveExpr	t	P.Value	adj.P.Val	B
VSIR	-1.85594	7.11332	-10.2714	2.60354e-18	4.38358e-14	30.951
CD300LB	-2.4525	3.4022	-9.90639	2.01705e-17	1.69805e-13	28.9769
CD1D	-2.65743	3.69887	-9.27176	6.95051e-16	3.90086e-12	25.5622
LILRA1	-2.29725	4.24637	-9.18526	1.12305e-15	4.11749e-12	25.0992
FGR	-2.58756	6.35133	-9.16991	1.22275e-15	4.11749e-12	25.0172
FGD2	-2.24786	3.71955	-9.05384	2.32455e-15	5.89584e-12	24.3973
CD300C	-2.17724	4.31025	-9.04424	2.4512e-15	5.89584e-12	24.3461
CASP1	-1.39306	5.39535	-8.93772	4.41369e-15	9.28917e-12	23.7785
CARD16	-1.14606	4.08831	-8.86145	6.71931e-15	1.25703e-11	23.373
UNC93B1	-1.31222	5.53397	-8.78194	1.0405e-14	1.75188e-11	22.951
S100A4	-1.42765	8.3051	-8.67703	1.8505e-14	2.83243e-11	22.3954
LILRB4	-2.588	2.89604	-8.62696	2.43443e-14	3.17515e-11	22.1307
LST1	-1.7393	6.02532	-8.62568	2.45156e-14	3.17515e-11	22.124
ITGAX	-1.92634	5.67913	-8.54462	3.8187e-14	4.59254e-11	21.6963
DOK2	-1.5696	5.01565	-8.50559	4.7255e-14	5.30421e-11	21.4907
TFEB	-1.3917	3.2988	-8.47689	5.52597e-14	5.81505e-11	21.3397
LRRC25	-2.3714	4.69224	-8.4461	6.5352e-14	6.47254e-11	21.1779
ARHGEF10L	-2.0687	2.11029	-8.35827	1.05372e-13	9.85639e-11	20.7169
LILRB2	-2.58738	4.43574	-8.34186	1.15196e-13	1.02082e-10	20.6309
MVP	-1.13299	5.15454	-8.32038	1.29441e-13	1.0789e-10	20.5184
MYO7A	-1.50084	1.34743	-8.31322	1.34566e-13	1.0789e-10	20.481
SLC15A3	-1.96521	2.65419	-8.2995	1.44963e-13	1.10943e-10	20.4092
VDR	-1.59651	3.02649	-8.28439	1.57338e-13	1.11874e-10	20.3301
TNFAIP2	-1.95982	6.08738	-8.2819	1.59469e-13	1.11874e-10	20.3172
METTL7B	-2.20524	3.17368	-8.272	1.68261e-13	1.1332e-10	20.2654
HTR7	-1.6128	1.51383	-8.25424	1.85248e-13	1.19962e-10	20.1726
SORT1	-2.33018	3.67317	-8.16528	2.99648e-13	1.86858e-10	19.7086
HCLS1	-0.739865	7.06257	-8.07719	4.81749e-13	2.89686e-10	19.2506
CTSZ	-1.26074	7.36217	-8.06497	5.14505e-13	2.98313e-10	19.1871
SLC8A1	-1.48909	1.44233	-8.05892	5.31531e-13	2.98313e-10	19.1557
TNNI2	-1.67106	2.38185	-8.05048	5.5619e-13	3.01159e-10	19.112
NCF2	-2.07167	6.25039	-8.04515	5.72377e-13	3.01159e-10	19.0843
IL1RN	-2.01654	3.18508	-8.02942	6.22871e-13	3.17796e-10	19.0028
HK3	-2.79577	4.41277	-8.02028	6.54188e-13	3.20124e-10	18.9554
TNFRSF1B	-2.05487	6.23617	-8.0171	6.6546e-13	3.20124e-10	18.939
ITGB2	-1.61705	7.60094	-8.00569	7.07511e-13	3.30899e-10	18.8799
SCIMP	-2.03048	3.82313	-7.98677	7.83116e-13	3.5636e-10	18.7819
TLR8	-2.67318	3.47655	-7.96374	8.8605e-13	3.9259e-10	18.6628
JAML	-2.18442	4.28163	-7.94226	9.94114e-13	4.29177e-10	18.5518
MPEG1	-3.15781	6.20687	-7.92375	1.09768e-12	4.62039e-10	18.4562
ITGAM	-1.93415	5.65561	-7.90664	1.20291e-12	4.93985e-10	18.368
SPG21	-0.5221	6.11212	-7.90138	1.2372e-12	4.9597e-10	18.3408
SIGLEC9	-2.25521	3.50162	-7.83794	1.7361e-12	6.79783e-10	18.0141
ATG3	-0.721206	5.29999	-7.82188	1.89138e-12	7.23755e-10	17.9315
KCTD12	-2.51839	4.81132	-7.79815	2.14626e-12	8.03037e-10	17.8096
TK2	-0.793512	3.59753	-7.78992	2.24243e-12	8.20777e-10	17.7673
KCNQ1	-1.64412	3.19678	-7.77185	2.46875e-12	8.8439e-10	17.6746
LFNG	-1.50103	4.28812	-7.75439	2.70888e-12	9.50197e-10	17.5851
PPM1M	-1.06053	4.70893	-7.72163	3.22393e-12	1.10778e-09	17.4173
DESI1	-0.723016	4.53415	-7.70312	3.55652e-12	1.19762e-09	17.3226
AIF1	-1.0813	7.87276	-7.69921	3.6312e-12	1.19879e-09	17.3026
PEA15	-0.81169	5.65508	-7.67925	4.03636e-12	1.29114e-09	17.2006
PAK1	-1.10256	5.63388	-7.67795	4.0643e-12	1.29114e-09	17.1939
LILRA6	-2.04998	2.70761	-7.63922	4.98925e-12	1.55563e-09	16.9963
MEFV	-2.29243	3.09098	-7.6231	5.43323e-12	1.66326e-09	16.9141
ADAP2	-1.83254	3.39693	-7.60659	5.92865e-12	1.78251e-09	16.83
LILRB3	-1.84531	3.77211	-7.6013	6.09658e-12	1.80084e-09	16.803
SIRPD	-1.51371	1.75436	-7.52235	9.24379e-12	2.68341e-09	16.4018
MYOF	-2.08512	2.88017	-7.51702	9.50697e-12	2.71303e-09	16.3748
SGMS2	-1.77705	2.50316	-7.49546	1.0648e-11	2.988e-09	16.2655
C1orf162	-1.40109	5.95863	-7.49188	1.08507e-11	2.99498e-09	16.2473
ZDHHC7	-0.715366	5.81263	-7.48315	1.136e-11	3.08498e-09	16.2031
CD300E	-3.01355	3.58002	-7.46996	1.21745e-11	3.2537e-09	16.1364
CCR1	-2.09876	4.45034	-7.4604	1.28007e-11	3.31949e-09	16.0881
SLC7A7	-2.00771	4.03005	-7.46019	1.28151e-11	3.31949e-09	16.087
PYCARD	-0.935044	5.81371	-7.44659	1.37631e-11	3.49017e-09	16.0182
SIGLEC7	-1.70795	2.53934	-7.44231	1.40751e-11	3.49017e-09	15.9966
ARAP1	-0.962601	6.09491	-7.44203	1.40958e-11	3.49017e-09	15.9952
CBR1	-1.10967	3.81478	-7.42989	1.50217e-11	3.66552e-09	15.9339
GPR132	-1.189	3.93842	-7.40798	1.68482e-11	4.05247e-09	15.8233
EHBP1L1	-0.936345	6.22589	-7.38968	1.8541e-11	4.39682e-09	15.7311
OAZ1	-0.596413	8.01083	-7.36969	2.05833e-11	4.77939e-09	15.6304
ITPK1	-0.739672	4.97631	-7.36841	2.0722e-11	4.77939e-09	15.6239
HCK	-1.73565	6.05776	-7.32546	2.59279e-11	5.8993e-09	15.408
KIAA0513	-1.49636	3.42827	-7.30817	2.83733e-11	6.36962e-09	15.3211
LILRB1	-1.83835	3.55868	-7.30015	2.95827e-11	6.55374e-09	15.2809
MS4A4A	-2.07845	3.22086	-7.29658	3.01379e-11	6.59003e-09	15.263
RAB39A	-1.20532	1.36332	-7.28916	3.13252e-11	6.73829e-09	15.2258
CD86	-2.03679	4.00267	-7.28738	3.16164e-11	6.73829e-09	15.2169
NLRP12	-2.02654	3.12546	-7.26672	3.52028e-11	7.40886e-09	15.1134
NAAA	-0.906843	4.86933	-7.24431	3.95494e-11	8.20077e-09	15.0012
EFHD2	-0.928987	7.42459	-7.2398	4.04855e-11	8.20077e-09	14.9787
MAFB	-2.58045	3.91251	-7.23779	4.09114e-11	8.20077e-09	14.9686
CTSD	-1.27957	8.05594	-7.23601	4.12892e-11	8.20077e-09	14.9597
CHCHD10	-0.903689	4.27325	-7.20154	4.93717e-11	9.66595e-09	14.7875
ARHGAP30	-0.731979	6.95228	-7.19331	5.1521e-11	9.97079e-09	14.7465
SAMHD1	-1.91743	7.13879	-7.17682	5.61124e-11	1.0736e-08	14.6643
KCNE1	-1.42533	1.85466	-7.17124	5.77529e-11	1.09257e-08	14.6365
CHMP4B	-0.537971	6.72494	-7.14176	6.72585e-11	1.25826e-08	14.4898
LGALS2	-2.58909	3.14593	-7.13272	7.04723e-11	1.30248e-08	14.4449
PLXNB1	1.47109	2.6363	7.12912	7.17953e-11	1.30248e-08	14.4269
RHBDF2	-1.12634	4.81428	-7.12678	7.26679e-11	1.30248e-08	14.4153
SECTM1	-2.04516	2.97472	-7.12665	7.27166e-11	1.30248e-08	14.4147
PRKCD	-1.1493	6.86919	-7.10462	8.14626e-11	1.44378e-08	14.3053
CASTOR2	0.887881	3.8826	7.08472	9.02583e-11	1.583e-08	14.2066
IFNGR1	-1.00307	6.64457	-7.06622	9.9269e-11	1.72308e-08	14.115
RBM47	-2.01517	3.56187	-7.05953	1.02742e-10	1.76516e-08	14.0819
SH3TC1	-1.38421	3.83984	-7.05663	1.04289e-10	1.77365e-08	14.0675
CTSS	-1.55002	7.5929	-7.03904	1.14148e-10	1.88787e-08	13.9805
GIMAP1	-1.15905	3.30795	-7.03884	1.14269e-10	1.88787e-08	13.9795
UBXN11	-1.12602	5.15242	-7.03803	1.14745e-10	1.88787e-08	13.9755
MS4A6A	-2.42052	4.97764	-7.03677	1.1549e-10	1.88787e-08	13.9693
CD4	-1.62428	5.81154	-7.00302	1.37319e-10	2.22311e-08	13.8026
UNC119	-0.90229	3.98682	-6.98743	1.48735e-10	2.385e-08	13.7257
FCER1G	-1.86271	7.57154	-6.98238	1.52623e-10	2.42426e-08	13.7009
NUDT16	-0.963996	4.18871	-6.94419	1.85532e-10	2.91944e-08	13.513
SLC43A2	-1.43577	3.47619	-6.94106	1.88521e-10	2.93901e-08	13.4976
ARPC4	-0.520285	5.91182	-6.93515	1.94306e-10	2.98673e-08	13.4685
ZNF385A	-1.3462	5.56815	-6.93432	1.9513e-10	2.98673e-08	13.4644
LAMTOR2	-0.593743	4.90674	-6.92957	1.99912e-10	3.03236e-08	13.4411
CCR5	-1.57328	2.6762	-6.92087	2.08988e-10	3.13266e-08	13.3984
MFSD2A	-1.16691	2.60154	-6.91947	2.10484e-10	3.13266e-08	13.3915
RAB31	-1.88602	4.54599	-6.91796	2.12107e-10	3.13266e-08	13.3841
ITGA7	-1.39715	2.48629	-6.91258	2.18005e-10	3.16478e-08	13.3577
ABI3	-1.55301	3.40952	-6.91235	2.18264e-10	3.16478e-08	13.3566
KCNMB1	-1.20389	2.14504	-6.91087	2.1992e-10	3.16478e-08	13.3493
IFI30	-1.60777	2.28477	-6.90822	2.22914e-10	3.18068e-08	13.3363
CHST15	-1.94354	3.3145	-6.90342	2.2843e-10	3.23199e-08	13.3128
RGS19	-0.813284	6.63053	-6.89959	2.32931e-10	3.26822e-08	13.294
NCF1	-1.95653	3.54063	-6.89535	2.3801e-10	3.29233e-08	13.2733
KLF4	-2.07233	5.01795	-6.8949	2.3856e-10	3.29233e-08	13.271
TOMM40L	-0.618342	4.22389	-6.88894	2.45909e-10	3.35489e-08	13.2418
NADK	-0.85995	5.66348	-6.88742	2.47814e-10	3.35489e-08	13.2344
TLR7	-1.86155	2.50149	-6.88201	2.54742e-10	3.40404e-08	13.2079
CD300A	-1.27695	5.32525	-6.87848	2.59355e-10	3.43471e-08	13.1906
SNX10	-1.28865	5.01821	-6.87715	2.61117e-10	3.43471e-08	13.1841
ARPC1B	-0.860729	7.04925	-6.86438	2.78631e-10	3.63668e-08	13.1216
CLEC4A	-1.73433	3.77049	-6.86058	2.84072e-10	3.67917e-08	13.103
CUEDC1	-1.16475	2.14503	-6.84814	3.02601e-10	3.86255e-08	13.0422
CX3CR1	-2.24975	5.00485	-6.848	3.02819e-10	3.86255e-08	13.0415
SH3BP2	-0.933731	5.4306	-6.84588	3.06087e-10	3.87488e-08	13.0312
S100A6	-1.42493	7.40588	-6.82827	3.34701e-10	4.2055e-08	12.9452
LILRA5	-2.42935	3.59766	-6.8178	3.52949e-10	4.40192e-08	12.8942
COTL1	-1.23276	6.43784	-6.8161	3.56012e-10	4.40748e-08	12.8859
POU2F2	-1.37362	5.34846	-6.80613	3.74447e-10	4.60187e-08	12.8373
AL049634.2	-0.753533	0.780108	-6.78783	4.10803e-10	5.0121e-08	12.7482
LCP1	-0.88336	9.53107	-6.77644	4.35155e-10	5.24175e-08	12.6928
CAP1	-0.691751	8.2645	-6.77612	4.35853e-10	5.24175e-08	12.6912
CYTH4	-1.39706	5.59593	-6.77274	4.4337e-10	5.29434e-08	12.6748
BLOC1S1	-0.685154	4.90438	-6.76878	4.52333e-10	5.36333e-08	12.6555
ITGAL	-1.22108	6.90108	-6.75264	4.90747e-10	5.77812e-08	12.5771
CD14	-2.8266	4.87152	-6.74998	4.97388e-10	5.78089e-08	12.5642
PTPRO	-1.23308	1.92006	-6.74979	4.97849e-10	5.78089e-08	12.5633
CCDC88B	-1.12793	5.26696	-6.74645	5.06314e-10	5.80912e-08	12.5471
TLR5	-1.67037	2.46348	-6.74611	5.07181e-10	5.80912e-08	12.5455
DNASE1L1	-0.673834	4.12158	-6.74249	5.16541e-10	5.87636e-08	12.5279
TBC1D2	-0.985425	4.80747	-6.74042	5.21973e-10	5.89829e-08	12.5178
FCN1	-2.58468	5.69535	-6.72411	5.66709e-10	6.36112e-08	12.4387
SPOCK1	-1.00981	0.798565	-6.71691	5.87619e-10	6.55214e-08	12.4039
WAS	-0.713656	7.26301	-6.71031	6.075e-10	6.72926e-08	12.3719
PALM	1.69308	2.88119	6.70451	6.25477e-10	6.88311e-08	12.3438
SIRPB1	-2.01284	4.00892	-6.70108	6.36362e-10	6.95742e-08	12.3273
SIRPA	-1.08303	5.74602	-6.69585	6.53334e-10	7.09689e-08	12.3019
IRF5	-0.872976	5.8807	-6.68991	6.73154e-10	7.26531e-08	12.2732
GPBAR1	-1.49049	2.73278	-6.68676	6.83899e-10	7.33428e-08	12.258
IGF2R	-1.55586	3.93074	-6.68358	6.94924e-10	7.37375e-08	12.2426
TARS3	0.643447	3.73015	6.68317	6.96339e-10	7.37375e-08	12.2407
SLC37A2	-1.49113	2.72854	-6.67782	7.15327e-10	7.52748e-08	12.2148
OAS1	-1.31264	3.88815	-6.67276	7.33723e-10	7.67215e-08	12.1904
CD93	-2.01158	5.07813	-6.67156	7.38188e-10	7.67215e-08	12.1845
BST2	-0.9887	7.09299	-6.66609	7.5871e-10	7.83706e-08	12.1582
FRAT1	-0.841954	4.31701	-6.65898	7.8629e-10	8.07242e-08	12.1238
PTAFR	-1.77291	5.00982	-6.6557	7.99329e-10	8.15654e-08	12.108
ASGR2	-1.75066	2.44164	-6.63219	8.99318e-10	9.12157e-08	11.9947
VNN1	-2.34385	3.93613	-6.62765	9.19998e-10	9.27545e-08	11.9729
PSAP	-1.18636	9.50592	-6.62534	9.30716e-10	9.32766e-08	11.9617
TYMP	-1.62521	5.31244	-6.61863	9.62494e-10	9.58906e-08	11.9295
PGAM1	-0.674754	5.36619	-6.60807	1.01473e-09	1.005e-07	11.8787
RXRA	-1.24182	4.15103	-6.60481	1.0314e-09	1.01554e-07	11.863
VNN2	-1.9102	3.86036	-6.57599	1.1911e-09	1.16596e-07	11.7246
C5AR1	-2.33009	4.62846	-6.57373	1.20458e-09	1.17234e-07	11.7138
UNC5A	-1.28383	1.43483	-6.56471	1.26002e-09	1.21925e-07	11.6706
STAT6	-0.604205	7.28576	-6.56034	1.28777e-09	1.23898e-07	11.6496
NAGA	-1.07771	5.90276	-6.55244	1.33948e-09	1.27417e-07	11.6118
CSF2RA	-1.26946	5.20277	-6.54171	1.41303e-09	1.33659e-07	11.5604
KDM5B	0.843054	5.68292	6.53565	1.45628e-09	1.3698e-07	11.5315
TNFSF13	-0.920066	4.16593	-6.52371	1.54539e-09	1.43818e-07	11.4744
CLEC7A	-2.16758	3.91583	-6.51907	1.58148e-09	1.45539e-07	11.4522
GLTP	-0.541351	4.82199	-6.51902	1.58185e-09	1.45539e-07	11.452
CD300LF	-1.14299	5.81002	-6.50782	1.67242e-09	1.53036e-07	11.3985
SLC11A1	-2.09479	3.77537	-6.4937	1.79389e-09	1.63263e-07	11.3311
FGD4	-1.4931	3.14926	-6.48363	1.88572e-09	1.70698e-07	11.2832
VCAN	-2.90727	5.44504	-6.47588	1.95954e-09	1.76432e-07	11.2463
LGALS1	-1.71162	7.76156	-6.46037	2.11609e-09	1.89514e-07	11.1724
CD101	-1.57274	2.70998	-6.45473	2.17602e-09	1.9385e-07	11.1456
CEBPB	-1.3009	5.48563	-6.44497	2.28357e-09	2.0236e-07	11.0993
LTB4R	-0.885936	5.6493	-6.4386	2.35661e-09	2.07739e-07	11.069
MBD2	-0.533904	5.13717	-6.43716	2.3735e-09	2.08139e-07	11.0622
C9orf72	-1.07873	4.73463	-6.4346	2.40374e-09	2.09698e-07	11.05
PRRT4	1.77793	2.78781	6.41897	2.59664e-09	2.25359e-07	10.9759
THEMIS2	-1.16349	6.11136	-6.41626	2.63161e-09	2.27223e-07	10.963
ACP3	-1.31691	3.43948	-6.41509	2.64681e-09	2.27369e-07	10.9575
LRP12	0.92884	2.32677	6.40664	2.75947e-09	2.35843e-07	10.9175
RHOBTB3	1.32307	3.40313	6.40147	2.83076e-09	2.40715e-07	10.893
GIMAP8	-1.57014	3.36922	-6.39721	2.89081e-09	2.44586e-07	10.8728
LAPTM5	-0.823387	9.71725	-6.39223	2.96255e-09	2.49402e-07	10.8493
HTATIP2	-1.00465	3.91688	-6.38907	3.00903e-09	2.52055e-07	10.8343
FGL2	-2.05599	5.51847	-6.38671	3.04431e-09	2.53748e-07	10.8231
P2RY13	-1.73099	4.13353	-6.38114	3.1289e-09	2.59513e-07	10.7968
NPC2	-0.731833	6.16186	-6.37473	3.22913e-09	2.66514e-07	10.7665
KIAA1549	1.09833	2.76681	6.37163	3.27884e-09	2.68913e-07	10.7519
AGTRAP	-1.06449	5.69988	-6.37093	3.29014e-09	2.68913e-07	10.7486
RAB3D	-0.851579	5.78384	-6.36832	3.33266e-09	2.71072e-07	10.7362
TLDC2	-1.43143	3.76501	-6.35546	3.55009e-09	2.87369e-07	10.6755
MGAT1	-0.595247	6.23114	-6.35024	3.64239e-09	2.9343e-07	10.6509
IGSF6	-1.32022	4.6927	-6.34916	3.66168e-09	2.9358e-07	10.6458
C19orf38	-1.4314	4.82654	-6.34564	3.7256e-09	2.97289e-07	10.6292
SELPLG	-0.986488	7.51005	-6.33217	3.98008e-09	3.16098e-07	10.5658
ZNF439	0.920691	4.63633	6.32916	4.0393e-09	3.17484e-07	10.5516
LILRA2	-1.35637	4.8472	-6.32864	4.04969e-09	3.17484e-07	10.5491
OGFR	-0.657375	5.2437	-6.32763	4.06974e-09	3.17484e-07	10.5444
S100A9	-2.98345	9.45828	-6.32747	4.07296e-09	3.17484e-07	10.5436
ATP6V0D1	-0.737823	5.01898	-6.32459	4.13084e-09	3.20511e-07	10.5301
SLC6A12	-0.822904	0.811176	-6.31052	4.4257e-09	3.41814e-07	10.4639
TCIRG1	-1.14289	6.80748	-6.30066	4.64448e-09	3.55451e-07	10.4176
SERINC5	0.955557	4.66247	6.29708	4.72661e-09	3.60099e-07	10.4008
OCEL1	-0.607838	3.65396	-6.28671	4.9724e-09	3.77118e-07	10.3521
LSM10	-0.575219	4.84241	-6.2835	5.05103e-09	3.81364e-07	10.3371
SYK	-0.657244	7.23194	-6.28221	5.08286e-09	3.82054e-07	10.331
MOB3A	-0.699964	6.77249	-6.27756	5.19986e-09	3.89112e-07	10.3092
ABHD11	-0.759808	3.1451	-6.27537	5.25557e-09	3.9154e-07	10.299
FRAT2	-0.728448	5.2739	-6.27307	5.31498e-09	3.92728e-07	10.2882
ARHGAP27	-0.801547	5.146	-6.27295	5.31817e-09	3.92728e-07	10.2876
NLRP3	-1.07717	5.04854	-6.25783	5.72547e-09	4.20959e-07	10.2168
CDA	-2.111	4.50571	-6.25559	5.7884e-09	4.23736e-07	10.2063
IL12RB1	-1.04026	3.59608	-6.2506	5.93101e-09	4.32296e-07	10.1829
FBP1	-1.84819	3.92229	-6.24889	5.98046e-09	4.3301e-07	10.175
CCND2	1.24275	6.56387	6.24849	5.99224e-09	4.3301e-07	10.1731
PRKACA	-0.651002	4.77713	-6.24125	6.20741e-09	4.46642e-07	10.1392
RNF135	-0.615638	4.91796	-6.23822	6.29952e-09	4.51341e-07	10.1251
DAPP1	-1.00247	4.85444	-6.23133	6.51473e-09	4.64782e-07	10.0928
LY86	-2.07613	5.10421	-6.21978	6.89121e-09	4.89567e-07	10.0389
RINL	-0.708182	3.41725	-6.21729	6.97503e-09	4.92175e-07	10.0273
TMEM127	-0.522254	5.76775	-6.21696	6.98639e-09	4.92175e-07	10.0258
ANKRD33B	1.10914	2.99444	6.20977	7.23481e-09	5.05484e-07	9.99226
C1QTNF3	0.592534	3.16994	6.20916	7.25634e-09	5.05484e-07	9.98941
CDH23	-0.914278	1.78122	-6.2089	7.26537e-09	5.05484e-07	9.98822
GLIPR2	-1.11342	5.82478	-6.20605	7.36677e-09	5.10429e-07	9.97492
RNASE6	-1.85456	6.14065	-6.20284	7.4825e-09	5.16323e-07	9.95997
LRP1	-2.16765	4.11973	-6.19893	7.62589e-09	5.2407e-07	9.94176
IL31RA	-0.995215	0.842367	-6.19376	7.81989e-09	5.35217e-07	9.91766
ZNF20	0.576103	1.7248	6.18384	8.20513e-09	5.5931e-07	9.87153
SMCO4	-1.16434	4.11563	-6.17638	8.50743e-09	5.77579e-07	9.83682
PILRA	-1.30622	5.08996	-6.17309	8.64441e-09	5.84522e-07	9.8215
IRAK1BP1	0.660996	2.72865	6.1687	8.82993e-09	5.94678e-07	9.80113
TBC1D32	0.618036	2.7478	6.16494	8.99225e-09	6.03197e-07	9.78366
ZBTB47	-0.765258	3.10726	-6.16215	9.1148e-09	6.08992e-07	9.77068
ALOX5AP	-1.55435	5.82585	-6.15815	9.29271e-09	6.17871e-07	9.75214
CDC42EP3	-1.20742	4.36253	-6.15672	9.35722e-09	6.17871e-07	9.7455
ITM2A	1.90908	6.56844	6.15671	9.35778e-09	6.17871e-07	9.74544
SCPEP1	-1.63101	5.35993	-6.14863	9.7308e-09	6.3999e-07	9.70795
SLC46A2	-1.0647	1.57763	-6.14048	1.01218e-08	6.63117e-07	9.67017
IL4I1	-0.906068	1.35973	-6.13064	1.06147e-08	6.90309e-07	9.62458
TRIM6	0.988459	2.42373	6.13056	1.06189e-08	6.90309e-07	9.6242
APOBR	-1.0474	5.7266	-6.12478	1.09192e-08	7.07105e-07	9.59745
NOD2	-1.54343	3.37233	-6.11818	1.12729e-08	7.27207e-07	9.56689
KIAA0930	-0.733715	5.70661	-6.11142	1.16465e-08	7.47686e-07	9.53562
MS4A14	-1.63733	3.29427	-6.11084	1.16791e-08	7.47686e-07	9.53294
CTSH	-1.14003	4.43789	-6.10896	1.17852e-08	7.51622e-07	9.52426
AP1S2	-1.04334	5.14215	-6.10668	1.19156e-08	7.5707e-07	9.51371
ZNF124	0.681887	4.21105	6.10579	1.19667e-08	7.57454e-07	9.50962
SQOR	-0.798116	4.75483	-6.10385	1.20788e-08	7.61691e-07	9.50067
C1orf127	-0.870065	1.32245	-6.10107	1.22418e-08	7.69087e-07	9.48782
SPI1	-0.808581	7.85042	-6.09806	1.24206e-08	7.76518e-07	9.47392
PLEC	-1.21911	5.9085	-6.09753	1.24523e-08	7.76518e-07	9.47147
RASSF3	-0.682562	5.63348	-6.09029	1.28943e-08	8.01115e-07	9.43803
ZNF43	0.766375	4.47987	6.08352	1.33216e-08	8.24617e-07	9.40678
CD163	-2.39412	3.40667	-6.06877	1.43e-08	8.7872e-07	9.33883
MYO1F	-0.860188	6.96865	-6.06502	1.45603e-08	8.87869e-07	9.32154
NINJ1	-1.19391	4.584	-6.06466	1.45857e-08	8.87869e-07	9.31987
TBC1D9	-1.26407	2.64516	-6.06435	1.46071e-08	8.87869e-07	9.31847
CSK	-0.612356	6.61337	-6.06343	1.46719e-08	8.88332e-07	9.31422
PLA2G4A	-1.17104	4.30514	-6.06275	1.47202e-08	8.88332e-07	9.31107
PPFIBP2	-0.920379	1.74719	-6.05033	1.56245e-08	9.39534e-07	9.25392
PLD2	-1.16766	2.57903	-6.0415	1.62997e-08	9.76649e-07	9.21337
PECAM1	-1.22938	6.5804	-6.03135	1.71124e-08	1.0217e-06	9.16674
PTPN18	-0.72744	6.25548	-6.02797	1.73917e-08	1.03472e-06	9.15122
ZBTB7B	-1.06236	5.47855	-6.02534	1.76125e-08	1.04416e-06	9.13913
PPP1R18	-0.694818	6.57149	-6.02313	1.77998e-08	1.05156e-06	9.12899
S100A8	-2.79926	7.97907	-6.02086	1.79944e-08	1.05934e-06	9.11857
GNGT2	-0.836114	1.54071	-6.01584	1.84315e-08	1.08129e-06	9.09557
SFXN3	-1.01671	5.30595	-6.01046	1.89116e-08	1.1056e-06	9.07093
GRINA	-0.755749	6.92231	-6.00734	1.91964e-08	1.11452e-06	9.05661
IRF8	-1.82233	5.21222	-6.00385	1.95192e-08	1.12937e-06	9.04063
GPR35	-0.91073	2.60334	-5.99903	1.99738e-08	1.15171e-06	9.01857
EHD4	-0.969953	3.25407	-5.98369	2.14913e-08	1.23078e-06	8.9484
BCL2A1	-1.48881	4.56094	-5.97472	2.24315e-08	1.28027e-06	8.90738
BCKDHB	0.539682	4.02092	5.96864	2.30912e-08	1.31347e-06	8.87961
SOX4	1.08988	6.68576	5.96589	2.3395e-08	1.32627e-06	8.86709
RAB29	-0.807703	4.28827	-5.96358	2.36545e-08	1.33648e-06	8.85652
SH2B3	-0.666413	6.34372	-5.96058	2.39948e-08	1.35117e-06	8.84284
MARCHF1	-1.12966	3.9734	-5.95834	2.42519e-08	1.3611e-06	8.83263
NFAM1	-1.85111	4.80661	-5.95527	2.46087e-08	1.37654e-06	8.81863
ANXA5	-1.79057	5.33772	-5.95325	2.48461e-08	1.38082e-06	8.80944
SLC16A3	-0.969957	4.34418	-5.95323	2.48493e-08	1.38082e-06	8.80931
S100A12	-2.70121	5.52812	-5.94596	2.57236e-08	1.41724e-06	8.77619
CPPED1	-0.87815	5.09794	-5.94568	2.57573e-08	1.41724e-06	8.77494
MTMR14	-0.505127	5.30779	-5.93786	2.67339e-08	1.46619e-06	8.73929
MYCL	-1.2716	1.55745	-5.9335	2.72933e-08	1.48718e-06	8.71946
RASSF2	-0.78896	6.76036	-5.93	2.77505e-08	1.50721e-06	8.70354
RNPEP	-0.603522	6.00854	-5.92894	2.78901e-08	1.50992e-06	8.69874
CDK6	0.938848	7.45914	5.92411	2.85381e-08	1.54005e-06	8.67674
VASP	-0.653137	6.50699	-5.92333	2.86433e-08	1.54079e-06	8.67322
RELT	-0.872668	5.13974	-5.92048	2.90333e-08	1.5568e-06	8.66026
NXPE3	-0.588574	4.1524	-5.90262	3.15994e-08	1.67858e-06	8.57915
GYG1	-0.598873	5.30407	-5.90259	3.16037e-08	1.67858e-06	8.57902
TNFRSF8	-0.979069	1.55419	-5.90177	3.17275e-08	1.67986e-06	8.57528
SIGLEC10	-1.14413	4.28411	-5.89834	3.22467e-08	1.702e-06	8.55974
PIK3R5	-0.889074	5.01563	-5.8953	3.27136e-08	1.72125e-06	8.54597
CASP6	0.64126	5.21911	5.8912	3.33561e-08	1.74415e-06	8.52735
SPATA9	0.672502	1.30348	5.88953	3.36196e-08	1.75249e-06	8.51981
RIPK3	-0.709652	4.106	-5.88488	3.43681e-08	1.78597e-06	8.49873
PLEKHO2	-0.694404	5.47091	-5.88126	3.49626e-08	1.80782e-06	8.48231
PRELID1	-0.611293	5.16908	-5.88101	3.50033e-08	1.80782e-06	8.48119
SLC24A3	1.69933	2.59081	5.87603	3.58371e-08	1.84523e-06	8.45865
PKM	-0.740507	7.68527	-5.87433	3.61261e-08	1.85443e-06	8.45096
TIGAR	-0.791316	3.19617	-5.86796	3.72296e-08	1.90527e-06	8.42216
IFI27L2	-0.891303	3.49601	-5.85684	3.92374e-08	2.00194e-06	8.37187
RASSF4	-1.43296	4.15238	-5.85511	3.95591e-08	2.01226e-06	8.36405
MTSS2	0.879521	3.12513	5.84923	4.06709e-08	2.06258e-06	8.33752
TNFAIP8L2	-0.768163	5.86539	-5.84596	4.13029e-08	2.08209e-06	8.32276
CACNA2D3	-1.22195	1.81962	-5.8416	4.2161e-08	2.119e-06	8.30308
SEC23B	-0.567303	5.86435	-5.83896	4.26892e-08	2.13751e-06	8.29116
SLC14A1	1.17568	2.36716	5.83849	4.27832e-08	2.13751e-06	8.28905
PGBD1	0.747838	3.1325	5.83434	4.36291e-08	2.17332e-06	8.27031
FXYD6	-1.2822	1.8525	-5.83338	4.38259e-08	2.17669e-06	8.266
ARHGAP45	-0.823699	6.86433	-5.83168	4.41774e-08	2.18769e-06	8.25836
NPTN	-0.511182	5.35654	-5.83086	4.43482e-08	2.18971e-06	8.25466
RASGRP4	-1.14046	5.77083	-5.82819	4.49106e-08	2.211e-06	8.2426
LY96	-1.37371	4.01789	-5.82652	4.52637e-08	2.22188e-06	8.23511
SRGAP2	-0.819938	3.92448	-5.81463	4.78688e-08	2.33614e-06	8.18155
HLX	-1.00041	3.80811	-5.81248	4.83533e-08	2.35296e-06	8.17191
G6PD	-0.756404	6.20835	-5.80852	4.92617e-08	2.39026e-06	8.1541
MICAL1	-1.00838	6.09529	-5.80091	5.10564e-08	2.47022e-06	8.11985
CD180	-1.5277	4.78442	-5.79957	5.1378e-08	2.47866e-06	8.11385
CFL1	-0.510274	8.23206	-5.797	5.20004e-08	2.50131e-06	8.10232
ZDHHC9	0.61948	4.09818	5.79594	5.22612e-08	2.50131e-06	8.09754
SRSF12	0.682374	2.21551	5.79581	5.22932e-08	2.50131e-06	8.09695
BCKDK	-0.534725	5.15542	-5.79445	5.26278e-08	2.51018e-06	8.09085
CYP2E1	0.824797	1.08697	5.79362	5.2833e-08	2.51285e-06	8.08712
LTA4H	-0.798329	6.179	-5.79176	5.32971e-08	2.52779e-06	8.07875
PLBD2	-0.787653	5.05857	-5.78921	5.39386e-08	2.55102e-06	8.06731
PLXNB2	-0.934198	7.0463	-5.78606	5.47401e-08	2.58168e-06	8.05319
STX11	-1.40284	5.15499	-5.78168	5.58768e-08	2.62793e-06	8.03353
RPS6KA1	-0.614884	6.2669	-5.77574	5.74538e-08	2.69457e-06	8.0069
STS	-1.05171	3.04418	-5.76503	6.04094e-08	2.82531e-06	7.9589
ALS2	0.946049	4.44988	5.76388	6.07345e-08	2.83265e-06	7.95377
B4GALT1	-0.551792	5.916	-5.76257	6.11087e-08	2.84223e-06	7.94789
BCL6	-1.41132	4.58257	-5.75013	6.47674e-08	2.99051e-06	7.89227
RAB24	-0.78263	4.1791	-5.74993	6.48295e-08	2.99051e-06	7.89135
SLA	-1.04252	5.10274	-5.74914	6.50684e-08	2.99332e-06	7.88783
IFNGR2	-0.748902	5.93593	-5.74211	6.72399e-08	3.08479e-06	7.85643
MSRB1	-0.915698	5.2379	-5.73865	6.83366e-08	3.12658e-06	7.84095
CD37	-0.675145	7.33546	-5.73726	6.87817e-08	3.13842e-06	7.83474
HS1BP3	-0.538299	3.04808	-5.73106	7.08012e-08	3.21315e-06	7.80706
CLCN5	-0.947866	2.48591	-5.73018	7.10908e-08	3.21762e-06	7.80316
LIPA	-0.74789	5.81376	-5.72904	7.14721e-08	3.22621e-06	7.79804
SHKBP1	-0.657877	6.61931	-5.72773	7.19084e-08	3.23722e-06	7.79222
CCR2	-1.94025	4.08749	-5.72715	7.21053e-08	3.23743e-06	7.78961
DTX4	-1.20513	2.71644	-5.71635	7.58266e-08	3.38217e-06	7.74148
GNS	-0.874952	6.36415	-5.7159	7.59863e-08	3.38217e-06	7.73947
MPP7	-1.11596	3.04315	-5.71492	7.63333e-08	3.38217e-06	7.73511
RGS14	-0.79403	5.34503	-5.71207	7.73525e-08	3.41833e-06	7.72243
STX12	-0.500533	5.04412	-5.70503	7.99306e-08	3.52301e-06	7.69107
ADAP1	-0.952189	3.38661	-5.70327	8.05882e-08	3.54272e-06	7.68324
ZNF254	0.60008	3.93913	5.70105	8.14245e-08	3.56136e-06	7.67337
HEXB	-0.785562	5.35535	-5.70103	8.14351e-08	3.56136e-06	7.67324
HMOX1	-1.69216	3.9007	-5.69654	8.31516e-08	3.61423e-06	7.6533
HNMT	-1.55828	2.27387	-5.69619	8.3288e-08	3.61423e-06	7.65173
CXCR2	-1.15381	2.63643	-5.69424	8.40476e-08	3.63781e-06	7.64305
TRIM24	0.623002	5.21105	5.69036	8.55759e-08	3.69446e-06	7.62582
HVCN1	-0.977961	4.46646	-5.68517	8.76671e-08	3.77507e-06	7.60273
CPM	-1.33685	2.25913	-5.68255	8.87371e-08	3.81139e-06	7.59113
BATF	-0.595712	4.401	-5.68153	8.91603e-08	3.81983e-06	7.58658
KCTD17	-0.866225	2.56378	-5.6772	9.0969e-08	3.88743e-06	7.56738
AUTS2	0.973175	3.12124	5.67534	9.17616e-08	3.91137e-06	7.55909
PTPN6	-0.737949	7.28798	-5.66968	9.42013e-08	4.00522e-06	7.534
ZNF493	0.696261	3.69231	5.6663	9.5692e-08	4.05836e-06	7.51899
CCND3	-0.680118	6.42713	-5.6616	9.77998e-08	4.13732e-06	7.49816
SIGLEC11	-0.906134	0.964969	-5.65708	9.9867e-08	4.20365e-06	7.47817
APOBEC3A	-1.74437	3.13772	-5.65536	1.00667e-07	4.22676e-06	7.47054
DBNL	-0.51631	5.51166	-5.65309	1.01734e-07	4.26094e-06	7.46046
FKBP15	-0.693905	4.88505	-5.65227	1.02117e-07	4.26638e-06	7.45687
BBOF1	0.51079	2.04869	5.64028	1.07946e-07	4.48713e-06	7.40381
ACSM3	1.4207	4.31441	5.63989	1.0814e-07	4.48713e-06	7.40209
SH3BP1	-0.817707	5.54963	-5.63977	1.08201e-07	4.48713e-06	7.40156
TYROBP	-1.24629	8.43706	-5.63596	1.10125e-07	4.55573e-06	7.38471
PDZD7	-0.87757	1.51049	-5.63412	1.11068e-07	4.58346e-06	7.37656
ZNF726	0.688607	2.20044	5.63311	1.11587e-07	4.59361e-06	7.37211
MYL12A	-0.509625	7.2388	-5.63013	1.13133e-07	4.64591e-06	7.35895
MYD88	-0.733394	6.86791	-5.62735	1.14594e-07	4.69446e-06	7.34669
LPCAT1	-0.651242	4.85747	-5.62341	1.16702e-07	4.7692e-06	7.32927
SHTN1	-1.37033	1.87437	-5.62102	1.17997e-07	4.81047e-06	7.31872
CBX2	1.32176	3.99064	5.6138	1.21997e-07	4.96149e-06	7.28687
TMEM144	-0.827823	2.16804	-5.61162	1.2323e-07	4.99956e-06	7.27726
COMTD1	-0.745405	2.876	-5.60675	1.26027e-07	5.10074e-06	7.25581
MYB	0.666583	7.58263	5.60367	1.27829e-07	5.16129e-06	7.24224
AIFM3	-1.06749	2.61026	-5.60168	1.29009e-07	5.19646e-06	7.23347
CFP	-1.25817	5.47293	-5.59995	1.30043e-07	5.22564e-06	7.22583
AIFM2	-0.640442	1.65271	-5.59937	1.30389e-07	5.22703e-06	7.2233
CXCL16	-1.41312	2.98474	-5.59335	1.34053e-07	5.33693e-06	7.19682
NPEPL1	-0.658956	3.40516	-5.59331	1.34081e-07	5.33693e-06	7.19662
LYZ	-2.24833	11.068	-5.58449	1.39637e-07	5.53191e-06	7.15783
CRIP1	-1.01191	2.83857	-5.58279	1.40734e-07	5.5623e-06	7.15035
HIGD2A	-0.525588	7.00824	-5.58067	1.42115e-07	5.60371e-06	7.14103
ITGB7	-1.12863	4.32824	-5.57869	1.43414e-07	5.64174e-06	7.13233
TOX	1.1218	3.97413	5.57803	1.43844e-07	5.64548e-06	7.12947
SLC12A9	-0.835133	4.37451	-5.5701	1.49185e-07	5.82791e-06	7.09464
ARL6IP5	-0.541267	7.72009	-5.56838	1.5037e-07	5.86062e-06	7.08708
AVPR1B	1.00261	1.28774	5.56751	1.50971e-07	5.87043e-06	7.08327
SRGAP2B	-0.552695	1.28591	-5.56358	1.53724e-07	5.96369e-06	7.06601
FPR1	-2.0253	3.88858	-5.54975	1.63791e-07	6.33966e-06	7.00542
METTL9	-0.574165	5.82386	-5.54663	1.66152e-07	6.41147e-06	6.99176
TRIM8	-0.668756	6.3009	-5.5463	1.66408e-07	6.41147e-06	6.99028
MEGF9	-1.14836	5.31313	-5.53414	1.75942e-07	6.75651e-06	6.93708
TNFSF10	-1.18353	4.80594	-5.53386	1.76166e-07	6.75651e-06	6.93586
PPT2	0.707519	3.90084	5.53146	1.78107e-07	6.81543e-06	6.9254
ESRRA	-0.552243	4.7806	-5.52594	1.8267e-07	6.96517e-06	6.90124
CTSB	-0.948049	6.83709	-5.52572	1.82848e-07	6.96517e-06	6.90031
TFE3	-0.583449	5.51002	-5.52444	1.83924e-07	6.99035e-06	6.89471
F12	-0.889962	1.72527	-5.51885	1.88687e-07	7.15522e-06	6.8703
CYBB	-1.98227	6.80054	-5.51527	1.91803e-07	7.2477e-06	6.85466
CYP4F2	1.12445	1.41276	5.51496	1.92075e-07	7.2477e-06	6.8533
NLRC4	-1.21679	3.40654	-5.51457	1.92417e-07	7.2477e-06	6.85161
TPP1	-0.541005	8.57721	-5.51148	1.95149e-07	7.31894e-06	6.83815
RIPOR2	-0.88853	6.155	-5.50246	2.03355e-07	7.60863e-06	6.79882
PKIB	-1.0067	1.33527	-5.50128	2.0445e-07	7.63264e-06	6.79369
SGSH	-1.25421	3.05126	-5.49853	2.07035e-07	7.71204e-06	6.7817
PSTPIP1	-0.987532	4.84803	-5.49752	2.07994e-07	7.73067e-06	6.77728
PLD3	-0.905506	6.15489	-5.49414	2.11225e-07	7.81626e-06	6.76257
KCNJ2	-0.766655	0.7118	-5.48657	2.18643e-07	8.07302e-06	6.72962
UPK3A	-0.912591	0.899045	-5.48577	2.19433e-07	8.08443e-06	6.72618
TWF2	-0.60014	6.12783	-5.47911	2.26194e-07	8.31534e-06	6.69721
ASB2	-0.615988	1.14421	-5.47525	2.30202e-07	8.42589e-06	6.68044
SAMD11	1.09634	1.92823	5.46939	2.3643e-07	8.63509e-06	6.65496
ZNF431	0.544042	4.23977	5.4672	2.38792e-07	8.68368e-06	6.64547
ZNF66	0.783898	3.8581	5.4629	2.4351e-07	8.80702e-06	6.6268
PDLIM2	-0.662389	3.17013	-5.46277	2.43646e-07	8.80702e-06	6.62627
DHRS9	-1.51981	2.95817	-5.46268	2.43753e-07	8.80702e-06	6.62585
SNX21	-0.523663	2.51142	-5.45794	2.49056e-07	8.97934e-06	6.60531
RYR3	0.725531	1.54738	5.45677	2.50381e-07	9.00785e-06	6.60025
LSP1	-1.38379	6.01027	-5.45254	2.55244e-07	9.16322e-06	6.58189
MS4A7	-1.45636	4.78312	-5.45135	2.5663e-07	9.19335e-06	6.57672
GPC2	0.710283	1.80464	5.45078	2.57295e-07	9.19761e-06	6.57425
EVI2B	-0.766219	8.29567	-5.44878	2.59636e-07	9.26163e-06	6.56561
ITGB4	0.849446	1.50041	5.44384	2.65527e-07	9.42421e-06	6.5442
SIDT2	-0.756527	4.69166	-5.44314	2.66366e-07	9.42421e-06	6.54119
LIMK1	-0.592694	4.15393	-5.44309	2.66433e-07	9.42421e-06	6.54095
MEX3B	1.16738	3.95617	5.43513	2.76223e-07	9.75005e-06	6.50651
MSR1	-1.2594	1.23077	-5.43018	2.82487e-07	9.95027e-06	6.48512
TLR4	-1.46824	4.91424	-5.42788	2.85448e-07	1.00336e-05	6.47517
AC093323.1	0.507509	4.16856	5.42677	2.8688e-07	1.00629e-05	6.4704
ZNF114	0.669763	1.60257	5.42245	2.92549e-07	1.02404e-05	6.45173
ZNF85	0.686015	3.46406	5.41924	2.96829e-07	1.03687e-05	6.43787
RALB	-0.547685	5.99533	-5.41192	3.06828e-07	1.06958e-05	6.40627
SLC66A3	-0.560313	5.45422	-5.40738	3.13191e-07	1.0895e-05	6.38669
SLC2A9	-0.935414	2.72365	-5.40301	3.19441e-07	1.10895e-05	6.36784
GM2A	-0.631819	5.87098	-5.39719	3.27945e-07	1.13613e-05	6.34278
NAIP	-1.09459	2.57425	-5.39009	3.38618e-07	1.1707e-05	6.31223
PPT1	-0.600606	7.37102	-5.38839	3.41234e-07	1.17285e-05	6.30489
TNS3	-1.16888	4.66116	-5.38833	3.41328e-07	1.17285e-05	6.30463
ACOT9	-0.620688	4.30214	-5.38718	3.43097e-07	1.17652e-05	6.2997
KIF1C	-0.811306	3.0968	-5.38265	3.50173e-07	1.19834e-05	6.28023
GPSM3	-0.591424	7.39047	-5.38032	3.53876e-07	1.20856e-05	6.2702
ZNF233	0.565046	2.65438	5.37488	3.62664e-07	1.23601e-05	6.2468
ZSCAN31	0.673428	2.66247	5.37431	3.63594e-07	1.23601e-05	6.24436
CCDC69	-0.682047	5.80667	-5.37399	3.64114e-07	1.23601e-05	6.243
ZNF8	0.53371	3.97787	5.37227	3.66949e-07	1.24312e-05	6.2356
DPYD	-1.06953	5.02795	-5.36727	3.75307e-07	1.26634e-05	6.21412
SOAT1	-0.604518	4.86022	-5.36222	3.83921e-07	1.2883e-05	6.19249
FAM20C	-1.2364	2.6556	-5.36156	3.85063e-07	1.2883e-05	6.18966
UGT2B11	1.92692	2.25524	5.36152	3.85136e-07	1.2883e-05	6.18947
PFKFB4	-0.924012	3.27063	-5.36123	3.85641e-07	1.2883e-05	6.18822
DPEP2	-0.734336	5.42875	-5.35654	3.93868e-07	1.31058e-05	6.1681
RNPEPL1	-0.672179	5.57419	-5.35021	4.05229e-07	1.34253e-05	6.14098
CNIH4	-0.59272	4.01622	-5.3495	4.06514e-07	1.34253e-05	6.13797
FTL	-0.705226	11.4777	-5.34942	4.06659e-07	1.34253e-05	6.13763
KCNC3	-1.05511	1.48409	-5.34542	4.14046e-07	1.36424e-05	6.12046
ABCD1	-0.713649	4.43889	-5.34478	4.15228e-07	1.36547e-05	6.11775
LGALS3	-1.40935	4.47268	-5.34006	4.24114e-07	1.39197e-05	6.09756
C11orf95	0.725044	3.70879	5.33947	4.25251e-07	1.39299e-05	6.09501
GNAI2	-0.543877	7.87768	-5.33491	4.34027e-07	1.41897e-05	6.07553
DNAJC5	-0.539541	5.8472	-5.33256	4.38627e-07	1.43086e-05	6.06548
VANGL2	1.15107	1.56087	5.33219	4.39361e-07	1.43086e-05	6.06389
DEPTOR	1.01279	5.03941	5.33147	4.40785e-07	1.43272e-05	6.06081
HACD1	0.817536	3.74385	5.33015	4.4341e-07	1.43848e-05	6.05515
ZNF433	0.580939	3.99162	5.32459	4.54593e-07	1.47192e-05	6.0314
ARRB2	-0.784801	6.85093	-5.32285	4.5814e-07	1.48056e-05	6.02399
CCL23	-1.65192	2.77308	-5.32198	4.59939e-07	1.48352e-05	6.02026
VENTX	-1.55231	2.21909	-5.31985	4.64345e-07	1.49487e-05	6.01117
ADCY7	-1.01977	5.17246	-5.31842	4.67318e-07	1.50157e-05	6.00509
SLC29A4	0.523986	1.17964	5.31384	4.77003e-07	1.52977e-05	5.98554
CXorf21	-0.945054	6.14642	-5.30879	4.87915e-07	1.55588e-05	5.96398
LPXN	-0.709885	6.01624	-5.30595	4.94144e-07	1.56778e-05	5.95189
ZFHX2	0.546415	1.59694	5.30582	4.94443e-07	1.56778e-05	5.95132
TPMT	-0.516769	4.4363	-5.30521	4.95773e-07	1.56905e-05	5.94876
MS4A4E	-1.7299	5.09546	-5.30461	4.97124e-07	1.57037e-05	5.94616
ARPC5	-0.582514	5.64506	-5.29391	5.21453e-07	1.64414e-05	5.90063
S100A11	-1.20817	8.16002	-5.29031	5.29911e-07	1.66769e-05	5.8853
GRN	-1.17192	8.33934	-5.28868	5.3378e-07	1.6736e-05	5.87837
HIP1	-0.996196	4.8674	-5.28824	5.34829e-07	1.67378e-05	5.8765
SLC24A4	-1.27476	2.65831	-5.28775	5.35991e-07	1.6743e-05	5.87443
TLR6	-0.970887	3.83495	-5.28227	5.49259e-07	1.71257e-05	5.85113
PLB1	-0.850373	3.44805	-5.28139	5.51432e-07	1.71406e-05	5.84737
HORMAD1	-0.879253	1.52549	-5.28125	5.51772e-07	1.71406e-05	5.84678
OSTF1	-0.581279	6.68821	-5.27328	5.71715e-07	1.77274e-05	5.81295
AIM2	-0.975519	2.08104	-5.27229	5.74264e-07	1.77358e-05	5.80872
OR10H1	0.554461	0.379421	5.2717	5.75754e-07	1.77358e-05	5.80625
RIN1	-0.955867	2.36058	-5.27153	5.76202e-07	1.77358e-05	5.80551
FCGR1B	-0.916605	1.80907	-5.26236	6.00205e-07	1.84015e-05	5.76663
CACNA1C	0.672866	1.14293	5.26231	6.00345e-07	1.84015e-05	5.7664
MCOLN1	-0.653512	4.24721	-5.26203	6.01107e-07	1.84015e-05	5.7652
IL10RA	-1.30349	4.92902	-5.25798	6.1202e-07	1.86968e-05	5.74806
MSANTD3	0.512577	3.37854	5.25763	6.12973e-07	1.86968e-05	5.74657
TTC23	0.783166	1.71712	5.25503	6.20117e-07	1.88804e-05	5.73554
CEP41	0.573811	3.1083	5.25434	6.22022e-07	1.88804e-05	5.73262
NUCB2	0.741586	6.61444	5.25062	6.32396e-07	1.91505e-05	5.71686
LYN	-0.667082	6.67088	-5.24523	6.47708e-07	1.95789e-05	5.69407
TMEM150B	-1.28019	3.22555	-5.23838	6.67734e-07	2.01121e-05	5.66507
WRN	0.57204	4.66702	5.2335	6.82339e-07	2.05152e-05	5.64447
ARHGAP23	0.7456	3.91788	5.22793	6.99404e-07	2.09535e-05	5.62094
ZNF138	0.567227	4.29663	5.22656	7.0368e-07	2.10442e-05	5.61514
DUSP7	-0.649106	4.39915	-5.22599	7.05439e-07	2.10594e-05	5.61276
POR	-0.642853	3.99507	-5.22475	7.09341e-07	2.11384e-05	5.60751
CENPV	0.630249	4.3482	5.22377	7.12409e-07	2.11923e-05	5.6034
MAP2K1	-0.577571	5.39506	-5.22311	7.14506e-07	2.11989e-05	5.6006
VNN3	-1.1767	1.58199	-5.22291	7.15149e-07	2.11989e-05	5.59975
ERG	1.17435	5.24476	5.2211	7.20891e-07	2.12941e-05	5.59213
RHOG	-0.639094	7.95643	-5.21963	7.25594e-07	2.13955e-05	5.58594
RGS9BP	0.607184	0.820656	5.2185	7.2924e-07	2.14654e-05	5.58117
PDE7B	-0.759267	1.4411	-5.21635	7.36219e-07	2.15578e-05	5.5721
ZBTB10	0.617614	3.67317	5.21562	7.38597e-07	2.15899e-05	5.56903
MPZL3	-0.632642	2.66089	-5.21496	7.40758e-07	2.16155e-05	5.56625
CRIP3	-0.726986	1.1771	-5.21391	7.44227e-07	2.16792e-05	5.5618
OSBPL11	-0.716403	4.54219	-5.21205	7.50376e-07	2.18205e-05	5.55396
STAC3	-0.752406	4.70703	-5.20955	7.58712e-07	2.20249e-05	5.54344
CDC42SE1	-0.558588	6.91478	-5.20337	7.79746e-07	2.25965e-05	5.51741
RELL2	-0.87722	2.37007	-5.19875	7.9583e-07	2.29049e-05	5.49797
ABHD6	-0.732487	2.58406	-5.19657	8.03534e-07	2.30581e-05	5.4888
VPS37C	-0.535696	3.88085	-5.19549	8.07395e-07	2.308e-05	5.48424
SIPA1	-0.699388	6.66523	-5.19287	8.16768e-07	2.33083e-05	5.47325
UPP1	-1.19038	3.46892	-5.18919	8.30146e-07	2.36101e-05	5.45779
DNM1	1.26447	4.03124	5.18775	8.35451e-07	2.37209e-05	5.45172
STMN1	0.681652	6.84861	5.18393	8.49665e-07	2.40675e-05	5.43566
PLPPR2	-0.776645	4.72848	-5.1836	8.50908e-07	2.40675e-05	5.43427
ADA2	-1.20827	6.71264	-5.18294	8.53373e-07	2.40675e-05	5.43152
PELI3	-0.694159	2.20996	-5.18294	8.53377e-07	2.40675e-05	5.43151
CIDEB	-0.642469	1.58335	-5.18102	8.60622e-07	2.41908e-05	5.42347
MARCO	-1.53781	1.88056	-5.18015	8.63936e-07	2.42241e-05	5.41981
IL13RA1	-1.3376	4.95849	-5.17996	8.64683e-07	2.42241e-05	5.41899
AQP9	-1.71129	2.82475	-5.17625	8.78921e-07	2.45413e-05	5.40344
SERPINA1	-2.01771	5.4451	-5.17431	8.86479e-07	2.47113e-05	5.39529
SPINT1	-1.15881	3.59109	-5.17044	9.01725e-07	2.50948e-05	5.37906
CPNE8	-1.80222	3.44274	-5.16945	9.05656e-07	2.51626e-05	5.37493
CPVL	-1.57187	4.53371	-5.16711	9.15028e-07	2.53438e-05	5.36513
CAST	-0.881767	4.988	-5.16283	9.32456e-07	2.57796e-05	5.34717
PLBD1	-2.05179	4.04214	-5.15887	9.48829e-07	2.61892e-05	5.33061
CES4A	-0.84893	1.51966	-5.15744	9.54828e-07	2.63117e-05	5.32461
DNMT3A	0.523915	4.74487	5.15544	9.63263e-07	2.65008e-05	5.31624
EVI2A	-0.76531	6.26619	-5.15461	9.66804e-07	2.65548e-05	5.31275
ACSM1	1.42007	3.26732	5.15352	9.7144e-07	2.66387e-05	5.3082
CCDC138	0.529473	3.01469	5.15004	9.86388e-07	2.70046e-05	5.29367
MAP3K3	-0.592211	5.60419	-5.14754	9.97297e-07	2.72589e-05	5.2832
VWCE	0.955511	2.73543	5.14639	1.00237e-06	2.73531e-05	5.27838
ZNF443	0.56768	2.84793	5.14594	1.00434e-06	2.73626e-05	5.27651
FAM227A	0.52232	0.988542	5.14498	1.00857e-06	2.74333e-05	5.27251
CST3	-1.51217	6.83561	-5.13996	1.03106e-06	2.79999e-05	5.25153
GRK6	-0.593786	6.07339	-5.13909	1.03499e-06	2.80613e-05	5.24791
APOA2	-1.09549	2.25588	-5.13774	1.04118e-06	2.81741e-05	5.24223
KLF13	-0.524077	6.01469	-5.13745	1.04249e-06	2.81741e-05	5.24103
TSPO	-0.868517	6.97092	-5.13662	1.04627e-06	2.82309e-05	5.23759
SLC66A1	-0.603943	4.52081	-5.13522	1.05272e-06	2.83141e-05	5.23175
ETV6	0.514812	7.30073	5.132	1.06771e-06	2.86259e-05	5.2183
DNAJB6	0.533904	4.93706	5.12626	1.09492e-06	2.92406e-05	5.19436
ZNF571	0.62265	2.56281	5.12607	1.09585e-06	2.92406e-05	5.19355
CD68	-0.755144	1.97629	-5.12468	1.10254e-06	2.93725e-05	5.18777
RAB3A	-0.511492	1.91507	-5.12196	1.11573e-06	2.96771e-05	5.17645
MRC2	1.4008	3.52668	5.11686	1.14094e-06	3.02588e-05	5.1552
ARHGAP24	-0.840743	1.56856	-5.11681	1.1412e-06	3.02588e-05	5.15498
PARP3	-0.728268	3.48104	-5.11591	1.14571e-06	3.03307e-05	5.15123
SCCPDH	0.548777	6.40388	5.11428	1.15389e-06	3.04854e-05	5.14446
TREM1	-1.43382	4.07802	-5.11403	1.15517e-06	3.04854e-05	5.1434
STK26	0.614355	6.8077	5.11071	1.1721e-06	3.08354e-05	5.12957
RCN1	0.521995	4.51097	5.10898	1.18101e-06	3.10214e-05	5.12237
LPO	1.69679	3.61634	5.10597	1.19665e-06	3.13833e-05	5.10985
ADGRA3	0.859715	3.65739	5.10435	1.20514e-06	3.15077e-05	5.10313
DENND11	0.705427	5.60779	5.10346	1.20986e-06	3.15754e-05	5.09942
FTH1	-0.74966	7.99909	-5.10073	1.22437e-06	3.18621e-05	5.08807
KIT	1.32222	6.5239	5.10002	1.22817e-06	3.18652e-05	5.08513
GASK1B	-1.50135	3.3343	-5.09969	1.22997e-06	3.18652e-05	5.08374
GAL3ST4	0.69483	2.51189	5.09965	1.23017e-06	3.18652e-05	5.08358
GSTP1	-0.505789	7.94895	-5.09875	1.23503e-06	3.19034e-05	5.07984
STXBP5	0.675042	4.72899	5.09867	1.23543e-06	3.19034e-05	5.07952
TMEM229B	-0.705939	3.07748	-5.09742	1.24221e-06	3.20292e-05	5.07432
TNFSF13B	-0.863452	6.45361	-5.09634	1.24807e-06	3.21312e-05	5.06984
KAT6B	0.529391	4.93561	5.09575	1.25128e-06	3.21646e-05	5.0674
IQSEC1	-0.888945	5.04917	-5.08733	1.29817e-06	3.32178e-05	5.03242
CAPN2	-0.968572	5.21041	-5.08598	1.30581e-06	3.33625e-05	5.02684
NAGK	-0.566701	5.27557	-5.08506	1.31105e-06	3.34458e-05	5.02303
TTYH3	-0.768443	5.86521	-5.08359	1.31948e-06	3.36099e-05	5.01694
ZNF608	1.26259	2.61754	5.08124	1.33311e-06	3.39057e-05	5.00717
BCL2L11	-0.791645	3.49143	-5.07662	1.36022e-06	3.45317e-05	4.98803
FLVCR2	-0.832506	2.54049	-5.07635	1.36182e-06	3.45317e-05	4.98691
ZNF107	0.771053	4.69101	5.0736	1.37826e-06	3.48959e-05	4.9755
ZNF610	0.73901	2.34834	5.06954	1.40281e-06	3.54287e-05	4.95872
TFDP2	0.713454	5.60633	5.06943	1.40351e-06	3.54287e-05	4.95824
ADGRE3	-1.26322	1.95786	-5.06337	1.44104e-06	3.62672e-05	4.93316
SERPINE1	1.27344	2.87888	5.0588	1.46994e-06	3.69394e-05	4.91428
CAMK1	-0.959144	2.35834	-5.05824	1.47354e-06	3.69746e-05	4.91196
SGTB	-0.611229	3.22347	-5.05689	1.48223e-06	3.71228e-05	4.90637
P2RX7	-0.906123	4.4147	-5.0556	1.49052e-06	3.72343e-05	4.90107
IQSEC2	-0.962451	2.86498	-5.05101	1.52059e-06	3.79117e-05	4.88208
ZNF529	0.530309	4.20839	5.05077	1.52214e-06	3.79117e-05	4.88111
GGT1	-0.967029	3.07023	-5.04771	1.54251e-06	3.83522e-05	4.86848
SMIM24	1.26595	6.17299	5.04694	1.54768e-06	3.83774e-05	4.8653
SH3BGRL3	-0.720686	9.03135	-5.04249	1.57789e-06	3.9069e-05	4.84693
CRISPLD2	-1.22852	2.34248	-5.03012	1.66485e-06	4.10412e-05	4.79595
MCTP1	-0.697744	3.94472	-5.0294	1.6701e-06	4.11103e-05	4.79296
PTK7	1.0593	3.91329	5.02406	1.70916e-06	4.20105e-05	4.77099
MX2	-0.888531	3.61599	-5.01994	1.73991e-06	4.26416e-05	4.75405
SLC31A1	-0.629485	4.09292	-5.01925	1.74516e-06	4.27083e-05	4.75119
CORO1A	-0.740531	7.94511	-5.01879	1.74858e-06	4.27298e-05	4.74933
GRTP1	0.569451	2.10424	5.01834	1.75202e-06	4.27519e-05	4.74746
MIB1	0.587483	5.22438	5.01794	1.75508e-06	4.27646e-05	4.7458
LACTB	-0.524688	4.22241	-5.01518	1.77616e-06	4.31937e-05	4.73446
PLOD1	-0.659165	4.91573	-5.01496	1.77782e-06	4.31937e-05	4.73357
EPB41L3	-1.25968	1.31655	-5.00735	1.83729e-06	4.45099e-05	4.70231
BCL2	0.71167	4.79122	5.00479	1.85777e-06	4.49416e-05	4.69178
CREB5	-1.04921	2.3564	-5.00288	1.87318e-06	4.52492e-05	4.68394
JPH4	-0.63949	1.41134	-5.00131	1.88588e-06	4.54908e-05	4.67752
RENBP	-0.76457	4.3254	-4.99874	1.90694e-06	4.58037e-05	4.66697
CTSL	-1.33934	3.11305	-4.99842	1.90959e-06	4.58037e-05	4.66565
ANXA4	-0.511403	3.9229	-4.99545	1.93418e-06	4.6324e-05	4.6535
C1orf54	-0.616659	3.00125	-4.98988	1.9813e-06	4.73851e-05	4.63063
ZNF385C	0.949206	2.20426	4.98907	1.9882e-06	4.74417e-05	4.62733
LRP10	-0.680421	5.35423	-4.98894	1.9893e-06	4.74417e-05	4.62681
COL14A1	0.918265	1.10119	4.9879	1.99825e-06	4.75878e-05	4.62254
KLHL23	0.854814	3.38176	4.98321	2.03904e-06	4.84222e-05	4.60335
SEMA4A	-0.956214	4.98017	-4.98128	2.0561e-06	4.87586e-05	4.59544
LY6G6C	0.787067	1.54512	4.98052	2.06287e-06	4.88502e-05	4.59232
SMAP2	-0.662259	7.41118	-4.98	2.06745e-06	4.88899e-05	4.59021
SRGAP2C	-0.517581	2.25267	-4.97875	2.07867e-06	4.90863e-05	4.58507
CSTB	-0.625455	5.17727	-4.97649	2.09895e-06	4.94317e-05	4.57585
CAMTA2	-0.573101	5.39708	-4.97636	2.10015e-06	4.94317e-05	4.57531
BST1	-1.10107	4.80608	-4.97522	2.11045e-06	4.95588e-05	4.57066
PIK3AP1	-0.652031	6.57719	-4.9695	2.16307e-06	5.07236e-05	4.54728
ST14	-1.33304	2.78948	-4.96766	2.18026e-06	5.09848e-05	4.53976
CRACD	1.16242	2.39295	4.96625	2.19354e-06	5.11842e-05	4.534
CSRP1	-0.534519	4.42605	-4.96608	2.19519e-06	5.11842e-05	4.53328
ZNF10	0.5661	2.95416	4.96579	2.19791e-06	5.11842e-05	4.53211
IRX1	1.33022	1.12362	4.95915	2.26157e-06	5.25696e-05	4.505
AKR1B1	-0.816366	4.45687	-4.95893	2.26364e-06	5.25696e-05	4.50413
ECHDC3	-0.898714	2.15592	-4.95805	2.27222e-06	5.26961e-05	4.50054
CPQ	-0.627078	4.16853	-4.95608	2.29155e-06	5.30712e-05	4.4925
LRRK2	-1.41016	2.62405	-4.9551	2.30126e-06	5.32229e-05	4.48848
ZNF366	-0.753254	1.09913	-4.95206	2.33144e-06	5.38469e-05	4.47611
PLCB2	-0.791247	7.09529	-4.95172	2.33486e-06	5.38521e-05	4.47472
ZNF566	0.523764	3.16872	4.95003	2.35189e-06	5.41706e-05	4.46782
SMO	1.03102	1.9517	4.94613	2.39157e-06	5.50095e-05	4.45194
KMO	-0.609617	1.9476	-4.94449	2.40846e-06	5.52662e-05	4.44526
ANXA2	-1.34053	5.27378	-4.94441	2.4093e-06	5.52662e-05	4.44493
MICAL2	-0.935626	3.07253	-4.93681	2.48908e-06	5.6941e-05	4.41401
HOXA10	-1.73186	3.25618	-4.93001	2.56266e-06	5.84654e-05	4.38636
PPARD	-0.783212	3.39078	-4.92869	2.57722e-06	5.86386e-05	4.38098
TMSB4X	-0.557952	9.91803	-4.92733	2.5922e-06	5.88999e-05	4.37548
MARCKSL1	0.960156	6.14606	4.92276	2.64345e-06	5.99027e-05	4.3569
PUDP	-0.62655	3.5816	-4.91538	2.72816e-06	6.17394e-05	4.32696
CDC42EP1	-1.13947	1.80383	-4.91286	2.7578e-06	6.22044e-05	4.31671
PDK4	-1.38864	2.24935	-4.91269	2.7598e-06	6.22044e-05	4.31602
CASP5	-0.843455	1.02191	-4.90788	2.817e-06	6.33243e-05	4.29656
TMEM167A	-0.561315	5.8143	-4.90521	2.84929e-06	6.39646e-05	4.28575
SLC22A18	-0.745189	2.73328	-4.90114	2.89928e-06	6.49388e-05	4.26924
ZSCAN23	0.824197	1.06588	4.901	2.90105e-06	6.49388e-05	4.26867
GDF11	0.638582	3.96749	4.90004	2.91295e-06	6.50468e-05	4.26478
ATP6V1B2	-0.604042	6.11808	-4.89965	2.91779e-06	6.50687e-05	4.2632
FCGR1A	-1.07116	3.21039	-4.89735	2.94649e-06	6.53292e-05	4.25392
LTBR	-0.516295	5.10372	-4.89733	2.94673e-06	6.53292e-05	4.25384
TNFSF12	-1.07309	3.1302	-4.89716	2.94887e-06	6.53292e-05	4.25315
PTPRE	-0.771702	5.50819	-4.89375	2.99213e-06	6.62004e-05	4.23934
FPR2	-1.38118	2.39165	-4.89191	3.01566e-06	6.65578e-05	4.23191
IMPDH1	-0.618539	6.15881	-4.89187	3.01619e-06	6.65578e-05	4.23174
PSRC1	-0.765461	2.80439	-4.89119	3.02487e-06	6.66116e-05	4.22901
HSPA6	-0.944201	1.83546	-4.89079	3.03008e-06	6.66116e-05	4.22738
NUAK2	-0.866789	2.65611	-4.89076	3.0305e-06	6.66116e-05	4.22725
HDAC9	-1.00954	2.83306	-4.88802	3.06607e-06	6.73057e-05	4.21618
STXBP2	-0.629654	5.43243	-4.88695	3.08008e-06	6.75251e-05	4.21186
ZSCAN12	0.526946	2.89277	4.88429	3.11516e-06	6.81169e-05	4.20111
SLC49A3	-0.859754	2.93339	-4.87261	3.27383e-06	7.10328e-05	4.154
STOX2	0.833694	0.748753	4.86876	3.32795e-06	7.20215e-05	4.13844
FFAR2	-1.04922	1.79816	-4.86783	3.34104e-06	7.21193e-05	4.13472
SYT17	-0.670781	0.783835	-4.86633	3.36246e-06	7.24887e-05	4.12866
ZNF84	0.570929	4.15882	4.86339	3.40464e-06	7.3203e-05	4.11684
ARHGAP5	1.15427	3.3815	4.86312	3.40863e-06	7.3203e-05	4.11573
UGT2B28	0.951652	1.22317	4.85655	3.50505e-06	7.5082e-05	4.08928
STX3	-0.671393	4.57242	-4.85272	3.56249e-06	7.60224e-05	4.07387
NEK6	-0.762774	5.54388	-4.85041	3.59757e-06	7.66737e-05	4.06458
ZBTB8A	0.829017	2.52763	4.84928	3.61478e-06	7.69431e-05	4.06005
TEDC1	-0.675241	2.83902	-4.84798	3.63476e-06	7.70762e-05	4.05483
TICAM1	-0.571018	4.75184	-4.84738	3.64404e-06	7.71758e-05	4.05241
ZFP82	0.517389	2.33783	4.84458	3.68742e-06	7.79964e-05	4.04119
GPX1	-0.717249	8.9402	-4.84273	3.71654e-06	7.85137e-05	4.03373
KLHL2	-0.63442	4.42329	-4.84176	3.73188e-06	7.87388e-05	4.02983
HDGFL3	0.891258	2.08026	4.83564	3.82983e-06	8.07044e-05	4.00527
STK32C	-0.633032	2.96623	-4.83505	3.8394e-06	8.08049e-05	4.0029
SULF2	-1.32127	4.00944	-4.83471	3.84494e-06	8.08205e-05	4.00153
MYO1G	-0.71786	6.34084	-4.83298	3.87313e-06	8.13115e-05	3.99461
UBTD1	-0.819367	3.26245	-4.83091	3.90714e-06	8.19233e-05	3.98632
SPRY2	1.24293	4.10627	4.82892	3.94021e-06	8.2514e-05	3.97833
FBXL5	-0.548802	6.5413	-4.8277	3.96063e-06	8.28386e-05	3.97343
CD36	-1.56333	5.06	-4.82725	3.96806e-06	8.28912e-05	3.97166
ZCCHC18	0.599597	1.17415	4.82525	4.00175e-06	8.34912e-05	3.96364
ZNF491	0.548305	2.55912	4.82404	4.02229e-06	8.37125e-05	3.95879
PDE3B	0.770888	4.56396	4.81812	4.12422e-06	8.53064e-05	3.93507
ACER3	-0.538709	4.63436	-4.81548	4.17033e-06	8.60489e-05	3.92454
PNPLA6	-0.645048	5.23736	-4.81276	4.21862e-06	8.68323e-05	3.91363
METRNL	-0.988003	3.97748	-4.8111	4.24816e-06	8.73336e-05	3.90701
RCBTB2	-0.781113	4.44702	-4.808	4.30409e-06	8.83755e-05	3.89462
MFSD2B	0.974956	2.71254	4.8054	4.35157e-06	8.92417e-05	3.88422
ITPR2	0.636981	5.17998	4.79574	4.53224e-06	9.2721e-05	3.84568
ZNF296	-0.577276	3.56525	-4.79445	4.55707e-06	9.3003e-05	3.8405
IL10RB	-0.533283	5.83198	-4.79342	4.57683e-06	9.31802e-05	3.8364
CATSPER1	-0.687598	1.67455	-4.79278	4.58921e-06	9.33194e-05	3.83385
GPCPD1	-0.568028	6.11755	-4.78963	4.65033e-06	9.44482e-05	3.82131
ZNF69	0.6124	4.39279	4.78727	4.69687e-06	9.52765e-05	3.81188
NLRP1	-0.966286	5.05336	-4.7867	4.70809e-06	9.52765e-05	3.80962
ZNF682	0.587577	2.25807	4.78583	4.72521e-06	9.55083e-05	3.80618
SAT1	-0.969249	7.84982	-4.7825	4.79183e-06	9.66229e-05	3.79291
MTMR11	-1.39271	2.18594	-4.78152	4.81168e-06	9.69069e-05	3.789
IL6R	-0.680334	6.18846	-4.77884	4.86621e-06	9.78881e-05	3.77833
GMIP	-0.568213	6.68887	-4.77177	5.01282e-06	0.000100477	3.75021
TNFSF8	-0.954828	3.81223	-4.7714	5.02066e-06	0.000100515	3.74873
NPL	-1.13202	3.0728	-4.77033	5.04314e-06	0.000100845	3.7445
UGT3A2	1.5541	1.81755	4.76762	5.10089e-06	0.000101758	3.73371
CYTL1	1.71409	6.08031	4.76546	5.14737e-06	0.00010255	3.72512
MAST1	0.622434	1.00877	4.76521	5.15276e-06	0.00010255	3.72413
TRAT1	1.0731	3.22656	4.76437	5.17087e-06	0.000102637	3.72081
PNPLA1	-0.790288	1.25609	-4.76429	5.17264e-06	0.000102637	3.72049
TLR1	-0.876308	4.28148	-4.76416	5.17544e-06	0.000102637	3.71997
SH2D3C	-0.828061	5.44507	-4.75891	5.29066e-06	0.000104553	3.69912
RNF166	-0.611006	5.744	-4.75779	5.31545e-06	0.000104806	3.69469
PRLR	-1.03272	1.22119	-4.75737	5.32486e-06	0.000104859	3.69302
KIAA0895	0.619628	1.2522	4.75532	5.3708e-06	0.000105517	3.68489
MCEMP1	-1.26624	3.95117	-4.75437	5.39212e-06	0.000105813	3.68113
CPA3	1.95821	6.4568	4.75133	5.46139e-06	0.000107047	3.66905
GABARAP	-0.505083	5.08623	-4.75052	5.47977e-06	0.000107186	3.66587
CMBL	0.853884	3.83101	4.75046	5.48119e-06	0.000107186	3.66562
PACSIN3	0.555294	1.39919	4.74867	5.52239e-06	0.000107866	3.65853
ZNF704	0.946501	1.38546	4.74487	5.61098e-06	0.000109469	3.64346
ATP6V1A	-0.532901	6.04438	-4.74231	5.67135e-06	0.000110391	3.63333
PID1	-0.908652	1.12218	-4.74155	5.68936e-06	0.000110614	3.63033
FLOT1	-0.780701	5.61306	-4.73906	5.74881e-06	0.000111641	3.62049
USP3	-0.504837	5.22238	-4.73808	5.77243e-06	0.000111971	3.61661
HOXA9	-2.12115	4.16002	-4.73572	5.82975e-06	0.000112952	3.60725
ARHGAP26	-0.717203	4.30331	-4.73057	5.95658e-06	0.000115012	3.58688
PREX1	-0.631839	6.67455	-4.72873	6.00234e-06	0.000115763	3.57963
UBE2D1	-0.660246	4.70816	-4.72746	6.03441e-06	0.000116116	3.57459
GAS7	-0.966842	5.53223	-4.72508	6.09459e-06	0.00011714	3.5652
ACTB	-0.500357	11.8774	-4.71983	6.22955e-06	0.000119597	3.54447
CACNB1	-0.767553	2.80816	-4.71874	6.25789e-06	0.000120005	3.54017
HHIP	0.558304	0.658223	4.71624	6.32324e-06	0.00012108	3.53034
SLC30A1	-0.579152	4.06295	-4.71578	6.33553e-06	0.00012108	3.5285
ODF3B	-1.08477	4.04596	-4.71408	6.38048e-06	0.000121663	3.52181
SERINC2	-1.11864	2.0128	-4.71309	6.40695e-06	0.000122029	3.51789
NHSL2	-1.22326	3.76617	-4.7047	6.63463e-06	0.000125938	3.48485
PMM1	-0.60236	2.07895	-4.70204	6.70854e-06	0.000127055	3.47437
TMIGD2	1.48173	3.57774	4.70144	6.72527e-06	0.000127228	3.47201
MAPK7	-0.670807	3.38837	-4.69448	6.92275e-06	0.000130087	3.44463
NEDD4	0.753957	3.89006	4.69109	7.02073e-06	0.000131635	3.43133
TRH	2.33931	3.5136	4.68911	7.07874e-06	0.000132575	3.42355
PCBP3	1.13954	1.72963	4.68314	7.25639e-06	0.0001356	3.4001
HOXA3	-1.63857	2.77581	-4.68274	7.26845e-06	0.000135675	3.39853
JOSD2	-0.500775	3.68317	-4.68173	7.29903e-06	0.000136095	3.39456
AL928654.3	-0.628972	1.16286	-4.6814	7.3089e-06	0.000136128	3.39328
ZC3HAV1L	0.688293	4.58068	4.68079	7.32735e-06	0.000136321	3.39089
ZNF878	0.511021	2.55476	4.67909	7.37935e-06	0.000137137	3.3842
MYOZ3	0.730075	2.19158	4.67728	7.43475e-06	0.000137862	3.37713
TMEM71	-0.569829	5.70726	-4.67589	7.47783e-06	0.000138508	3.37167
MLKL	-0.534242	4.89158	-4.66962	7.67473e-06	0.000141999	3.34708
PPM1H	0.861951	3.27461	4.66861	7.70671e-06	0.000142434	3.34315
EPDR1	0.725576	4.90184	4.66539	7.81004e-06	0.000144186	3.33055
CRYBG1	-0.712732	5.56107	-4.66485	7.8275e-06	0.00014435	3.32844
SNN	-0.632956	4.65865	-4.66208	7.91788e-06	0.000145698	3.31759
ADAM15	-0.649011	5.69094	-4.66092	7.95587e-06	0.000146237	3.31306
SMAD3	-0.638117	4.61064	-4.66021	7.97938e-06	0.000146509	3.31027
OAS2	-1.0612	4.74379	-4.65906	8.01731e-06	0.000147045	3.30579
TTC7B	0.573315	2.37727	4.65614	8.11492e-06	0.000148674	3.29434
MILR1	-0.85389	5.38183	-4.65587	8.12401e-06	0.000148678	3.29328
PDZD8	0.796188	4.83005	4.65096	8.2903e-06	0.000151557	3.27412
MAST3	-0.623471	4.96448	-4.64962	8.3363e-06	0.000152232	3.26889
SLC25A29	0.777204	5.63685	4.6491	8.35432e-06	0.000152345	3.26685
WARS1	-0.689256	5.81611	-4.64892	8.36055e-06	0.000152345	3.26615
PABPN1L	0.653876	1.53005	4.64731	8.4164e-06	0.000153031	3.25985
RARA	-0.684192	5.03761	-4.63984	8.67982e-06	0.000157461	3.23072
MEX3A	0.927231	1.8192	4.63855	8.72609e-06	0.00015798	3.22569
CD1A	-0.562822	0.680753	-4.63667	8.79409e-06	0.000158806	3.21835
RRAS	-0.92229	4.47424	-4.6365	8.80001e-06	0.000158806	3.21772
ZNF486	0.776781	3.13887	4.6351	8.85124e-06	0.000159503	3.21223
ABCA7	-0.835747	5.20092	-4.62884	9.08251e-06	0.00016303	3.18785
SHF	0.685712	2.35533	4.62564	9.20273e-06	0.000164661	3.17542
RTP4	-0.858797	2.96697	-4.61789	9.50084e-06	0.000169635	3.14529
DKK2	-0.780729	0.705645	-4.61294	9.69641e-06	0.00017276	3.12604
GAA	-0.913187	5.37126	-4.61218	9.7266e-06	0.000173115	3.1231
ARL5B	0.5293	4.73132	4.60988	9.81878e-06	0.000174387	3.11419
ACOX2	-0.62347	0.818199	-4.60617	9.96972e-06	0.000176324	3.09977
CES1	-1.67549	1.92313	-4.60556	9.99475e-06	0.000176581	3.0974
FUT1	0.727983	1.03417	4.59758	1.03275e-05	0.000181698	3.06646
STAG3	0.515898	2.6953	4.59698	1.03529e-05	0.000181908	3.06413
WDR49	-1.18579	3.19208	-4.59558	1.04122e-05	0.000182615	3.05874
RMDN2	-0.619902	1.43076	-4.59296	1.05249e-05	0.000184088	3.04857
ZNF91	0.578243	3.93784	4.59286	1.0529e-05	0.000184088	3.0482
DPY19L2	1.20214	3.53075	4.59243	1.05479e-05	0.000184228	3.04651
ATP6V0E2	-0.663293	2.77481	-4.59113	1.0604e-05	0.000185016	3.04149
CYBA	-0.604365	7.60926	-4.58957	1.0672e-05	0.000185924	3.03546
LRRC75A	0.52581	3.38978	4.58943	1.06782e-05	0.000185924	3.03491
LACC1	-0.586741	2.72387	-4.58888	1.07025e-05	0.000186154	3.03277
RGS10	-0.907958	5.42497	-4.58771	1.07537e-05	0.000186697	3.02825
SMPDL3A	-1.09331	1.48738	-4.58379	1.09274e-05	0.000189285	3.01312
ACP2	-0.524511	4.30636	-4.57696	1.12371e-05	0.00019425	2.98672
TGFB1	-0.601434	7.78974	-4.57543	1.13079e-05	0.000195272	2.9808
ADGRE1	-1.25073	4.26645	-4.57496	1.13294e-05	0.000195444	2.979
GPAT3	-1.20086	3.18302	-4.56793	1.16597e-05	0.000200015	2.95186
ZNF660	0.622626	3.74014	4.56781	1.16656e-05	0.000200015	2.95138
GPR65	-0.916379	3.0369	-4.5631	1.18921e-05	0.000203433	2.93322
SERPINI2	-1.14626	2.83692	-4.55564	1.22596e-05	0.00020871	2.90449
NOTCH2	-0.780987	5.77208	-4.54543	1.27799e-05	0.000216475	2.86525
RHOBTB2	-0.530651	3.3875	-4.54379	1.28655e-05	0.000217704	2.85895
BIN2	-0.559955	7.289	-4.5428	1.29176e-05	0.000218367	2.85513
C2	-1.073	1.53663	-4.53484	1.33429e-05	0.000225331	2.82456
ITPKA	0.804023	1.80602	4.53039	1.35862e-05	0.000228751	2.8075
CD74	-1.15871	10.5424	-4.52941	1.36402e-05	0.000229431	2.80376
ASGR1	-0.550244	1.52305	-4.52793	1.37226e-05	0.000230587	2.79807
DYSF	-1.23734	4.42472	-4.52682	1.37844e-05	0.000230933	2.79384
RHEX	1.33278	6.07043	4.5261	1.38249e-05	0.000231382	2.79107
ATP13A2	-0.683137	4.82954	-4.52446	1.39171e-05	0.000232463	2.78479
TP53BP1	0.503846	4.42682	4.52391	1.39483e-05	0.000232523	2.78268
ZNF320	0.546292	3.68	4.52176	1.40707e-05	0.000234331	2.77444
POLR3G	0.515654	2.83796	4.51577	1.44166e-05	0.000239618	2.75152
GSDMB	0.597623	3.53941	4.51001	1.47575e-05	0.000244211	2.72947
HLA-E	-0.579605	9.11025	-4.50987	1.47655e-05	0.000244211	2.72896
FRMD6	0.680637	0.91604	4.50698	1.49394e-05	0.000246603	2.71791
ZNF850	0.517229	3.43504	4.50495	1.5063e-05	0.000248202	2.71014
PAQR8	-0.702114	3.87713	-4.5049	1.50658e-05	0.000248202	2.70997
CYP4F11	0.696938	0.752462	4.49997	1.53692e-05	0.000252433	2.69116
IQCE	-0.524481	2.92013	-4.49987	1.53758e-05	0.000252433	2.69075
WASF1	1.1169	4.70675	4.49929	1.54119e-05	0.000252433	2.68854
ATP1B1	0.857071	4.42866	4.49927	1.54132e-05	0.000252433	2.68846
SLC26A6	-0.653583	3.89695	-4.49902	1.54285e-05	0.000252433	2.68752
NIBAN2	-1.17166	3.91802	-4.4989	1.54361e-05	0.000252433	2.68706
C7orf50	-0.537828	3.08834	-4.49879	1.54426e-05	0.000252433	2.68667
CYRIA	-0.958656	4.29238	-4.49522	1.56671e-05	0.000255607	2.67305
KBTBD8	-0.627063	2.38065	-4.49458	1.57077e-05	0.000255931	2.67061
GPHN	0.792336	2.77125	4.4938	1.57574e-05	0.000255931	2.66763
ALDH3B1	-0.807849	5.15159	-4.49372	1.57629e-05	0.000255931	2.6673
TMEM205	-0.528102	5.47339	-4.49087	1.59454e-05	0.000257636	2.65644
DCBLD2	0.683066	2.13672	4.49053	1.59675e-05	0.000257636	2.65514
ZNRF1	0.61262	4.55374	4.48365	1.64172e-05	0.000263891	2.62894
TMEM120A	-0.573602	3.99839	-4.48352	1.64256e-05	0.000263891	2.62846
C20orf27	-0.697629	5.54169	-4.47243	1.7177e-05	0.000275176	2.58628
RP2	-0.503044	5.50118	-4.46898	1.7417e-05	0.000278489	2.5732
TM7SF3	0.643529	7.24031	4.45863	1.81582e-05	0.000289791	2.53391
KCNQ5	0.927657	3.92798	4.45755	1.82372e-05	0.000290776	2.52982
TMEM64	0.611481	3.2876	4.4561	1.83435e-05	0.000291918	2.52434
SASH3	-0.597125	7.27613	-4.45585	1.83617e-05	0.000291933	2.5234
IL17RA	-0.996746	6.22242	-4.45529	1.84034e-05	0.000292318	2.52127
KIF16B	-0.861823	2.89239	-4.45284	1.85853e-05	0.000294653	2.512
BRI3	-0.575163	4.14841	-4.45063	1.8751e-05	0.000297	2.50363
ZNF503	-1.03991	2.39861	-4.44861	1.8904e-05	0.000298861	2.49597
LAT2	-0.856033	6.58833	-4.44772	1.89717e-05	0.00029965	2.4926
PHACTR3	-0.826959	0.713022	-4.44699	1.90275e-05	0.000300144	2.48984
C16orf96	0.530421	1.43713	4.44665	1.90533e-05	0.000300144	2.48856
GNB2	-0.51542	6.82489	-4.44611	1.90946e-05	0.000300464	2.48652
MEST	1.34921	5.15631	4.44422	1.92401e-05	0.000302471	2.47936
BATF2	-0.576121	0.989858	-4.44114	1.94791e-05	0.000305942	2.46773
GAS2L3	-0.693933	1.70008	-4.4351	1.9957e-05	0.000312864	2.44489
LOXL4	0.860013	2.34201	4.43475	1.99845e-05	0.000313003	2.44359
RAB7B	1.24851	4.73652	4.43204	2.02029e-05	0.000315837	2.43335
NMT2	0.623914	3.08494	4.42793	2.0538e-05	0.000320778	2.41785
FAM50A	-0.580286	4.72925	-4.41655	2.14942e-05	0.000334163	2.37498
KYNU	-0.970767	2.24314	-4.4117	2.19152e-05	0.00034008	2.35671
TOM1	-0.582261	4.72725	-4.40653	2.2372e-05	0.000346212	2.33728
DUSP6	-1.06684	6.32636	-4.40607	2.24137e-05	0.000346416	2.33553
ZNF551	0.560915	4.17975	4.40592	2.24264e-05	0.000346416	2.33499
PRSS36	-0.612381	1.74236	-4.40343	2.26505e-05	0.000348917	2.32563
SAMD4A	-0.565066	0.829032	-4.39599	2.33325e-05	0.000357871	2.29769
RCN3	-0.968432	3.09633	-4.39402	2.35163e-05	0.000360276	2.29031
ARHGAP4	-0.833876	6.96226	-4.39224	2.36839e-05	0.000362186	2.28362
PDE4A	-0.934625	2.23129	-4.3909	2.38106e-05	0.000363792	2.2786
ADAMDEC1	-0.83161	1.11338	-4.38835	2.40532e-05	0.000365179	2.26905
TNKS1BP1	0.528626	2.91504	4.38767	2.41187e-05	0.000365843	2.26649
NDFIP1	-0.898308	5.30707	-4.3861	2.42696e-05	0.000367801	2.26062
CSTA	-1.46946	5.37407	-4.38565	2.43131e-05	0.000367934	2.25893
KLK1	-0.549109	0.757222	-4.38556	2.43221e-05	0.000367934	2.25859
RIN2	-0.973226	2.55998	-4.38482	2.43934e-05	0.000368682	2.25583
TRIM74	0.518876	1.72369	4.38448	2.44271e-05	0.000368785	2.25453
PITPNM1	-0.628007	5.22346	-4.3843	2.4444e-05	0.000368785	2.25388
CT45A1	-0.659007	0.343223	-4.38357	2.45151e-05	0.000369196	2.25114
DDX60L	-0.63658	4.76701	-4.38045	2.48217e-05	0.000373145	2.23944
SCMH1	0.554461	5.82653	4.37995	2.48708e-05	0.000373218	2.23758
GYPC	0.97383	6.13896	4.37524	2.53405e-05	0.000379251	2.21997
AGPAT3	-0.688032	4.51464	-4.37468	2.53969e-05	0.000379421	2.21788
ZNF221	0.625702	2.86331	4.37167	2.57019e-05	0.000382282	2.20664
CALR	0.635573	9.95878	4.37034	2.58389e-05	0.00038398	2.20164
HOXA5	-2.02091	3.88676	-4.36557	2.63321e-05	0.000390276	2.18384
ABR	-0.681072	5.10901	-4.36452	2.64416e-05	0.000391555	2.17994
ELF4	-0.530204	6.65009	-4.36326	2.65744e-05	0.000393175	2.17522
HOXA7	-1.24537	2.09243	-4.36275	2.66288e-05	0.00039337	2.1733
FCER2	-1.19283	3.27025	-4.36269	2.66343e-05	0.00039337	2.1731
FLNA	-0.670158	8.64442	-4.35949	2.69741e-05	0.000397343	2.16117
NRGN	-1.29023	5.80106	-4.35922	2.70035e-05	0.000397428	2.16015
MICAL3	0.563743	2.68783	4.35732	2.72076e-05	0.000400082	2.15306
RAB6B	0.740383	2.10262	4.35691	2.72518e-05	0.000400383	2.15153
HLA-DRB1	-1.28319	8.50906	-4.3538	2.75891e-05	0.000404281	2.13996
UCP2	-0.572772	7.71802	-4.35109	2.78867e-05	0.000408286	2.12987
HLA-DRA	-1.29846	10.2556	-4.35042	2.79617e-05	0.000409028	2.12734
ZNF853	0.706333	1.61353	4.34926	2.80902e-05	0.000410195	2.12302
ZNF703	-0.909815	1.72373	-4.34695	2.83478e-05	0.000412883	2.11444
HIVEP3	-0.671165	3.43398	-4.34496	2.85719e-05	0.000415069	2.10703
FAIM	0.529941	3.44068	4.34427	2.86501e-05	0.000415847	2.10446
HLA-DMB	-1.1709	4.89076	-4.34298	2.87959e-05	0.000417244	2.09968
HGF	1.45748	4.69755	4.33938	2.92094e-05	0.00042287	2.08627
EIF4E3	-0.950278	4.27898	-4.33896	2.92571e-05	0.000423197	2.08474
ZNF273	0.563145	3.11081	4.33649	2.95439e-05	0.000426613	2.07556
FCGR2B	-0.799461	1.73996	-4.33539	2.96735e-05	0.000427751	2.07144
YES1	0.75347	3.36126	4.33514	2.97019e-05	0.000427794	2.07054
ANKRD27	0.569463	5.41379	4.33312	2.99401e-05	0.000429933	2.06303
OTUD1	-0.692673	4.2719	-4.33301	2.99526e-05	0.000429933	2.06264
PRSS57	1.22559	8.20571	4.33231	3.00365e-05	0.00043077	2.06001
IER3	-1.08182	2.88912	-4.32944	3.03781e-05	0.000434929	2.04937
CTH	0.549303	1.72417	4.32833	3.05116e-05	0.000436468	2.04525
HOXA6	-1.81361	3.1645	-4.32795	3.05568e-05	0.000436744	2.04385
CIB3	0.622693	2.12936	4.32079	3.14319e-05	0.000448111	2.0173
IDH1	-0.513664	5.86901	-4.31866	3.16971e-05	0.000451373	2.0094
SUCLG2	-1.0265	3.91186	-4.316	3.20305e-05	0.000454148	1.99956
PITPNM2	0.671307	3.57046	4.31564	3.20762e-05	0.000454219	1.99822
CARNS1	0.659454	2.23724	4.31508	3.21474e-05	0.000454819	1.99614
RNF43	0.572923	2.50245	4.31488	3.21726e-05	0.000454819	1.9954
TAS2R5	0.622257	2.93116	4.31435	3.22392e-05	0.00045537	1.99345
TMEM104	-0.550334	4.8132	-4.31414	3.22657e-05	0.00045537	1.99268
MARCHF2	-0.518856	4.69297	-4.31089	3.26818e-05	0.000460857	1.98063
ALDH3A2	-0.716493	3.94369	-4.31039	3.27453e-05	0.000461367	1.97881
OGFRL1	-0.744144	4.9919	-4.30645	3.32563e-05	0.000467003	1.96425
AP1S3	-0.73477	2.66751	-4.30504	3.34413e-05	0.000468796	1.95904
KIAA1958	0.71181	3.07368	4.30484	3.34675e-05	0.000468796	1.9583
ADGRA2	-1.10307	3.65993	-4.29772	3.44176e-05	0.000479209	1.93198
NRBP2	-0.852465	2.69312	-4.29739	3.44616e-05	0.000479209	1.93078
TDRD7	-0.622197	4.33105	-4.29642	3.45937e-05	0.000480572	1.92719
CLCN1	-0.515458	0.949375	-4.29584	3.46717e-05	0.00048126	1.92507
MMP2	1.51456	3.74438	4.29429	3.48839e-05	0.000483805	1.91934
TRIM7	-0.558587	0.973871	-4.29221	3.51694e-05	0.000486293	1.91167
ZCWPW1	-0.523736	3.61309	-4.29219	3.51731e-05	0.000486293	1.91158
ZMYND15	-0.60412	0.883707	-4.29214	3.51788e-05	0.000486293	1.91142
SPTBN2	0.606481	1.82907	4.29072	3.53754e-05	0.000488395	1.90618
ADAM22	0.600417	1.58358	4.2887	3.56579e-05	0.000491303	1.89871
PRNP	-0.625391	5.98524	-4.28777	3.57874e-05	0.000492684	1.8953
SIX3	1.23892	0.806522	4.28573	3.60742e-05	0.000495347	1.8878
HOXB5	-1.53135	2.19733	-4.28556	3.60985e-05	0.000495347	1.88717
QSOX2	0.501113	4.97575	4.28196	3.66119e-05	0.000500353	1.8739
IRAG1	-0.631603	1.61652	-4.28064	3.68014e-05	0.000502535	1.86905
KCNE3	-0.694737	4.89683	-4.27709	3.7316e-05	0.000508736	1.856
TBC1D8	-0.717219	3.90615	-4.27279	3.79499e-05	0.000515708	1.84018
TRIB1	-0.935384	5.77196	-4.27055	3.82827e-05	0.000519393	1.83197
HOXB6	-1.57474	2.1177	-4.26945	3.84491e-05	0.00052081	1.8279
NTNG2	1.3928	4.13833	4.26852	3.85886e-05	0.00052228	1.82449
LDLRAD3	-1.31552	2.57054	-4.26671	3.88624e-05	0.000525142	1.81785
OSCAR	-1.27948	5.35246	-4.26564	3.90259e-05	0.000526496	1.81391
FAM117A	0.670524	6.77645	4.26465	3.91768e-05	0.000527696	1.81028
TKT	-0.556687	7.02601	-4.26013	3.98744e-05	0.000536116	1.7937
GASK1A	0.571332	0.611274	4.25998	3.98974e-05	0.000536116	1.79316
HOXA4	-1.26833	2.23443	-4.25876	4.00879e-05	0.000537441	1.78869
ZNF253	0.57075	4.0503	4.25833	4.01557e-05	0.000537441	1.7871
TAF4B	0.555571	3.64235	4.25142	4.12527e-05	0.000550811	1.76179
ZNF70	0.564324	4.46798	4.25069	4.13699e-05	0.000551937	1.75912
PTPRJ	-1.01804	4.43301	-4.24988	4.15004e-05	0.000552529	1.75617
AKAP7	-0.787428	3.00908	-4.2498	4.15127e-05	0.000552529	1.75589
FERMT3	-0.530461	7.60124	-4.24958	4.15493e-05	0.00055258	1.75506
BCR	0.612445	5.35941	4.24606	4.21236e-05	0.000558453	1.74217
PSMB9	-0.542864	4.71844	-4.24323	4.25894e-05	0.000563314	1.73184
ADAMTS15	0.576518	0.440234	4.24322	4.25906e-05	0.000563314	1.73181
ZNF382	0.566026	2.41477	4.23986	4.31522e-05	0.000569845	1.71952
APOL3	-0.804068	3.72096	-4.23599	4.38066e-05	0.00057765	1.70538
PKD2	0.62867	5.43696	4.23596	4.38118e-05	0.00057765	1.70527
GIMAP4	-1.2347	4.45404	-4.23407	4.41347e-05	0.000580543	1.69838
PTPRC	-0.540048	7.59613	-4.23344	4.42426e-05	0.000581509	1.69609
MPO	2.10253	10.6056	4.22863	4.50782e-05	0.000590647	1.67852
ARPP21	1.04213	1.00104	4.22424	4.58531e-05	0.000598094	1.66252
AHNAK	-0.809708	7.91944	-4.22419	4.58612e-05	0.000598094	1.66236
CDCA7L	0.599733	5.31969	4.22411	4.58756e-05	0.000598094	1.66206
SHISA4	-0.531583	1.08668	-4.22174	4.63007e-05	0.000602446	1.65341
NEDD9	-0.630831	3.16521	-4.22054	4.65156e-05	0.000604775	1.64906
ZYX	-0.574794	8.37584	-4.21849	4.68871e-05	0.000607728	1.64159
GPR12	0.745448	0.876271	4.21759	4.70508e-05	0.00060924	1.63832
HPS4	0.510509	5.06355	4.21717	4.71285e-05	0.000609449	1.63677
ARHGEF1	-0.523445	6.78265	-4.21602	4.73382e-05	0.000611691	1.63261
SLC6A6	-0.519802	5.50493	-4.20533	4.93393e-05	0.000634627	1.59375
ZNF429	0.590774	3.57583	4.20506	4.93922e-05	0.000634822	1.59275
AGPAT5	0.56521	5.37321	4.20373	4.96462e-05	0.000637599	1.58794
STARD8	-0.952682	3.43841	-4.20273	4.98396e-05	0.000639108	1.58429
PADI2	-1.15239	2.9924	-4.20249	4.98851e-05	0.000639205	1.58343
PEPD	-0.518419	4.46855	-4.19277	5.17957e-05	0.000660169	1.54817
PLAGL1	0.57343	5.7022	4.19195	5.19604e-05	0.000661768	1.5452
FOSL2	-0.695689	6.92996	-4.18474	5.34266e-05	0.000676857	1.51909
RHOU	-0.957893	3.4871	-4.18252	5.38851e-05	0.00068214	1.51108
PRELID2	0.528305	2.29448	4.18225	5.39424e-05	0.00068214	1.51008
CTXN1	0.550391	0.954794	4.1806	5.42852e-05	0.000685158	1.50414
PBX3	-1.13449	4.94477	-4.17956	5.45033e-05	0.000686881	1.50038
YPEL1	0.535893	3.12244	4.17903	5.46159e-05	0.000687785	1.49845
HAVCR2	-0.906772	4.16895	-4.17847	5.47342e-05	0.000688759	1.49642
AANAT	-0.586051	1.69905	-4.17771	5.48945e-05	0.000689746	1.49367
CD200R1	-0.814027	2.11685	-4.1733	5.58335e-05	0.000699455	1.47777
MT1E	-0.884822	1.5651	-4.1726	5.59852e-05	0.000700835	1.47523
AEBP1	1.00133	3.85849	4.17008	5.65299e-05	0.000706079	1.46615
CERS4	1.01676	3.33249	4.16986	5.65794e-05	0.000706173	1.46533
CD33	-0.819867	5.66689	-4.16878	5.68153e-05	0.000708592	1.46143
IL10	-0.841705	1.11925	-4.16503	5.7641e-05	0.000717192	1.4479
VOPP1	-0.577556	3.29515	-4.16487	5.76752e-05	0.000717192	1.44734
MAST4	0.764072	3.62435	4.16336	5.80121e-05	0.000720317	1.44188
QPRT	0.725117	3.72767	4.15702	5.9441e-05	0.00073643	1.41907
SIGLEC14	-1.03039	4.82507	-4.15499	5.99063e-05	0.000741103	1.41176
FSTL3	0.610134	4.39188	4.15192	6.06179e-05	0.000748807	1.4007
CDKN2D	-0.656377	5.01232	-4.14924	6.12439e-05	0.000754326	1.39107
CASP3	0.501363	6.01175	4.14697	6.17789e-05	0.000760359	1.38292
SKAP2	-0.940663	5.69624	-4.14499	6.22497e-05	0.000765035	1.3758
ZCCHC24	-0.690591	2.63606	-4.14369	6.25606e-05	0.000768295	1.37113
DLL3	0.715517	0.517559	4.14265	6.28102e-05	0.000770798	1.3674
GPRIN3	-0.850256	2.64959	-4.13286	6.52111e-05	0.000796199	1.33225
CSF1R	-1.07066	6.36531	-4.13135	6.55868e-05	0.000800206	1.32687
PRKCQ	0.666322	4.66025	4.12799	6.64363e-05	0.000809984	1.31481
HOXB7	-0.927043	1.1672	-4.12737	6.65926e-05	0.000811302	1.31261
FCGR2A	-1.12151	4.53423	-4.12568	6.70244e-05	0.000814794	1.30656
GIMAP6	-0.855386	4.74416	-4.12066	6.83229e-05	0.000826997	1.28858
ENOSF1	0.52931	4.86957	4.11881	6.88069e-05	0.000831867	1.28197
SLC35F6	-0.520815	4.49774	-4.11856	6.88735e-05	0.000831867	1.28107
EVI5	-0.600074	3.18701	-4.11686	6.93211e-05	0.000836074	1.275
RTN4R	0.932154	3.14256	4.11552	6.96752e-05	0.000839143	1.27023
GRK3	-0.574059	5.01201	-4.11475	6.98827e-05	0.00084104	1.26744
SLC27A2	0.817541	3.96632	4.11228	7.05426e-05	0.00084777	1.25864
SAGE1	-1.06183	0.736536	-4.10869	7.15152e-05	0.000857012	1.24582
CHST7	-0.555904	2.14783	-4.10486	7.25668e-05	0.00086776	1.23215
TUBB4A	0.881041	1.19524	4.1031	7.30549e-05	0.000872085	1.22587
TLR2	-0.960322	6.27015	-4.1029	7.31099e-05	0.000872085	1.22517
GATA2	1.11121	5.47255	4.09897	7.42119e-05	0.000881797	1.21116
NAMPT	-0.942707	4.72691	-4.09818	7.44339e-05	0.000882565	1.20836
ALDH7A1	0.707039	1.93016	4.09778	7.45472e-05	0.000883287	1.20694
SORCS2	-0.767166	1.10853	-4.09671	7.48534e-05	0.000885308	1.2031
LTB4R2	-0.552236	4.17909	-4.09077	7.65618e-05	0.000902711	1.18198
VSIG2	-0.956034	3.06646	-4.08548	7.81149e-05	0.000919092	1.16318
NCEH1	-0.568507	3.89026	-4.08219	7.9098e-05	0.000928064	1.15147
OASL	-0.752342	1.83309	-4.07736	8.05584e-05	0.000943228	1.13435
TLN1	-0.563569	7.98022	-4.07308	8.18765e-05	0.000957995	1.11917
ZNF467	-0.902314	4.67878	-4.06516	8.43684e-05	0.000981694	1.09111
HLA-DMA	-0.927025	7.00066	-4.06441	8.4608e-05	0.000983802	1.08846
TUBA4A	-0.949027	4.33101	-4.0635	8.49003e-05	0.000986519	1.08524
MPL	1.24517	4.32615	4.06274	8.51454e-05	0.000988352	1.08254
TCN2	-1.09905	3.89699	-4.06247	8.52341e-05	0.000988352	1.08156
CCDC57	0.623599	4.44372	4.06128	8.56185e-05	0.000992125	1.07736
SSBP2	0.674604	4.67346	4.06014	8.59884e-05	0.000995395	1.07332
AFF2	0.953979	2.09312	4.05986	8.6078e-05	0.000995395	1.07235

## Sheet: Table S4
Table S4: correlation of ir-eRNAs and nearby gene
eRNA	mRNA	cor	p.value
chr1:30582865-30583057	PTPRU	0.326813	0.000211693
chr1:30582865-30583057	LAPTM5	0.426585	7.80016e-07
chr1:30582865-30583057	SDC3	0.365943	2.9199e-05
chr1:108643279-108643407	TMEM167B	0.328762	0.000208666
chr1:108643279-108643407	FAM102B	0.441353	3.87557e-07
chr1:108643279-108643407	WDR47	0.310949	0.000467039
chr1:108643279-108643407	VAV3	0.317633	0.000347105
chr1:108643279-108643407	SLC25A24	0.589369	0
chr1:108650339-108650754	TMEM167B	0.330499	0.000192405
chr1:108650339-108650754	FAM102B	0.413854	2.2113e-06
chr1:108650339-108650754	SLC25A24	0.578612	0
chr1:118208639-118208762	TENT5C	0.620038	1.60396e-14
chr1:153488459-153488748	S100A9	0.486829	1.52932e-08
chr1:153488459-153488748	S100A12	0.522241	7.12051e-10
chr1:153488459-153488748	S100A8	0.507984	2.72589e-09
chr1:153488459-153488748	S100A6	0.621526	0
chr1:153488459-153488748	S100A5	0.569671	5.0281e-12
chr1:153488459-153488748	S100A4	0.492249	1.00189e-08
chr1:153488459-153488748	S100A3	0.433107	5.05593e-07
chr1:153488459-153488748	DENND4B	0.384239	1.2354e-05
chr1:153488459-153488748	SLC39A1	0.390244	8.82494e-06
chr1:186964999-186965356	PLA2G4A	0.695358	0
chr10:3028046-3028193	PFKP	0.35712	4.6702e-05
chr10:31101079-31101298	ZNF438	0.669178	1.97708e-17
chr10:134826942-134827305	UTF1	0.302104	0.000649507
chr10:134826942-134827305	VENTX	0.337363	0.0001273
chr10:134826942-134827305	STK32C	0.333265	0.000155443
chr10:134826942-134827305	KNDC1	0.352089	6.06718e-05
chr11:1869448-1869730	TNNI2	0.591639	4.63182e-13
chr11:1869448-1869730	TOLLIP	0.387072	1.05494e-05
chr11:1869448-1869730	IFITM10	0.531682	2.38359e-10
chr11:1869448-1869730	AC068580.4	0.345424	8.52395e-05
chr11:1869448-1869730	CTSD	0.59543	0
chr11:1869448-1869730	LSP1	0.577385	0
chr11:1869448-1869730	KCNQ1	0.535232	1.42508e-10
chr12:125077156-125077714	NCOR2	0.404892	3.0956e-06
chr12:125077156-125077714	UBC	0.322939	0.000253992
chr12:125124773-125124965	NCOR2	0.473665	2.75651e-08
chr12:125124773-125124965	UBC	0.416494	1.49896e-06
chr12:125149282-125149430	NCOR2	0.353358	5.68198e-05
chr12:125149282-125149430	UBC	0.338636	0.000119572
chr13:80850687-80850824	SPRY2	0.505848	2.0623e-09
chr13:110390802-110390941	IRS2	0.612454	4.07e-14
chr13:110390802-110390941	COL4A2	0.308733	0.000485358
chr14:75800922-75801146	NPC2	0.427789	9.31574e-07
chr14:75800922-75801146	JDP2	0.682996	0
chr14:75800922-75801146	BATF	0.311295	0.00045999
chr14:105493379-105493756	CRIP1	0.480164	2.53854e-08
chr14:105493379-105493756	AL928654.3	0.334764	0.000144539
chr14:105493379-105493756	SIVA1	0.304566	0.000616249
chr14:105493379-105493756	AKT1	0.430005	8.09215e-07
chr14:105493379-105493756	GPR132	0.508859	2.52485e-09
chr14:105493379-105493756	TEDC1	0.479893	2.59058e-08
chr14:105502754-105502781	AL928654.3	0.363611	3.31033e-05
chr14:105502754-105502781	GPR132	0.410021	2.25403e-06
chr14:105511213-105511346	PLD4	0.382798	1.33806e-05
chr14:105511213-105511346	NUDT14	0.416799	1.84755e-06
chr14:105511213-105511346	CRIP1	0.632371	0
chr14:105511213-105511346	AL928654.3	0.599466	1.89474e-13
chr14:105511213-105511346	GPR132	0.837344	0
chr14:105511213-105511346	TEDC1	0.645898	0
chr14:105511213-105511346	ADSS1	0.391585	8.17945e-06
chr15:39760607-39760867	THBS1	0.422392	1.02588e-06
chr16:31361586-31361900	STX4	0.307235	0.000549193
chr16:31361586-31361900	BCKDK	0.464006	8.23759e-08
chr16:31361586-31361900	PYCARD	0.568126	0
chr16:31361586-31361900	ITGAL	0.588324	0
chr16:31361586-31361900	KAT8	0.312415	0.000437845
chr16:31361586-31361900	PRSS36	0.476664	3.29485e-08
chr16:31361586-31361900	ITGAX	0.726225	0
chr16:31361586-31361900	ITGAM	0.549079	0
chr16:89086731-89086969	DBNDD1	0.301212	0.000711234
chr17:43253543-43253622	PLCD3	0.379361	1.6163e-05
chr17:43253543-43253622	FMNL1	0.378807	1.66595e-05
chr17:66218782-66219005	AMZ2	0.588016	0
chr17:66218782-66219005	WIPI1	0.389105	9.41103e-06
chr17:66218782-66219005	PITPNC1	0.371651	2.45161e-05
chr17:66218782-66219005	ARSG	0.50546	3.38995e-09
chr17:66218782-66219005	SLC16A6	0.382892	1.3311e-05
chr17:66218782-66219005	ABCA8	0.393832	7.19666e-06
chr17:72508636-72509320	CD300C	0.358133	4.4282e-05
chr17:72508636-72509320	CD300A	0.611742	4.43602e-14
chr17:72508636-72509320	CD300LB	0.398565	4.54583e-06
chr17:72508636-72509320	CD300E	0.367056	2.74922e-05
chr17:72508636-72509320	CD300LF	0.458588	8.49671e-08
chr17:72508636-72509320	GRB2	0.322856	0.000254978
chr19:14126359-14126500	RLN3	0.337129	0.000128769
chr19:14126359-14126500	PRKACA	0.378234	1.71881e-05
chr19:14126359-14126500	ADGRE5	0.399081	5.31819e-06
chr19:42033050-42033361	POU2F2	0.397891	5.69795e-06
chr19:54793222-54793417	LILRB3	0.391031	8.44052e-06
chr19:54793222-54793417	LILRA6	0.420337	1.48576e-06
chr19:54793222-54793417	LILRA1	0.30293	0.000661019
chr19:54793222-54793417	NLRP12	0.308198	0.000526696
chr19:54793222-54793417	LILRB2	0.384227	1.23626e-05
chr19:54793222-54793417	LILRA5	0.41658	1.49076e-06
chr19:54793222-54793417	KIR2DL4	0.30852	0.000489969
chr20:19724032-19724214	SLC24A3	0.745002	3.39801e-23
chr20:23125768-23126430	THBD	0.371058	2.20986e-05
chr20:23125768-23126430	CST3	0.524532	4.0275e-10
chr20:23125768-23126430	CD93	0.528927	2.70299e-10
chr20:23132681-23132741	THBD	0.39727	4.91305e-06
chr20:23132681-23132741	CST3	0.481909	1.45506e-08
chr20:23132681-23132741	CD93	0.528007	2.93965e-10
chr20:43869504-43869693	PI3	0.31744	0.0003276
chr20:43869504-43869693	RBPJL	0.32382	0.000243742
chr20:43869504-43869693	SLPI	0.524744	3.95126e-10
chr20:43869504-43869693	MATN4	0.367591	2.6706e-05
chr20:43869504-43869693	HNF4A	0.310353	0.000451521
chr3:87914039-87914361	HTR1F	0.977138	6.7902e-84
chr3:87914039-87914361	C3orf38	0.351006	7.12806e-05
chr3:87914039-87914361	CGGBP1	0.381054	1.47302e-05
chr3:87914039-87914361	ZNF654	0.45797	1.2581e-07
chr3:88026085-88026449	HTR1F	0.962245	8.46435e-71
chr3:88026085-88026449	C3orf38	0.327339	0.000222924
chr3:88026085-88026449	CGGBP1	0.344793	9.69681e-05
chr3:88026085-88026449	ZNF654	0.459185	1.15608e-07
chr4:8247542-8247920	SH3TC1	0.852129	0
chr4:84074574-84075011	COQ2	0.390782	7.21481e-06
chr4:84074574-84075011	HPSE	0.305755	0.000553684
chr4:84074574-84075011	ABRAXAS1	0.328311	0.000197166
chr4:157397521-157397868	PDGFC	0.425021	8.64293e-07
chr4:185794276-185794675	ACSL1	0.344078	9.12126e-05
chr6:37006588-37006757	CDKN1A	0.378404	1.70297e-05
chr6:37006588-37006757	C6orf89	0.353429	6.31123e-05
chr6:37006588-37006757	MTCH1	0.424	1.18267e-06
chr6:37006588-37006757	FGD2	0.936076	0
chr6:37006588-37006757	PNPLA1	0.520199	5.93433e-10
chr6:41150451-41150957	TREM2	0.486841	9.84841e-09
chr6:41150451-41150957	TREML2	0.421841	1.35329e-06
chr6:41150451-41150957	TREM1	0.523166	6.4641e-10
chr6:41150451-41150957	TFEB	0.495723	7.59455e-09
chr6:41150451-41150957	PGC	0.322124	0.000263834
chr6:41150451-41150957	CCND3	0.324305	0.000256406
chr6:52169925-52170002	PAQR8	0.510825	1.34756e-09
chr7:134378159-134378392	BPGM	0.36442	3.1697e-05
chr7:134378159-134378392	CALD1	0.334722	0.000144834
chr7:134378159-134378392	AGBL3	0.326825	0.000211569
chr8:1960083-1960443	KBTBD11	0.727904	9.98903e-22
chr8:1960083-1960443	KBTBD11-OT1	0.517796	7.3404e-10
chr8:1960083-1960443	ARHGEF10	0.31286	0.000403451
chr8:59713339-59713715	TOX	0.720996	3.64364e-21
chr8:142096370-142097040	PTK2	0.406837	2.74636e-06
chr9:110923200-110923264	KLF4	0.359088	4.21085e-05
chr9:139538017-139538160	ENTR1	0.399289	4.35198e-06
chr9:139538017-139538160	LCN6	0.36117	3.77097e-05
chr9:139538017-139538160	LCN15	0.389649	7.7092e-06
chr9:139538017-139538160	NPDC1	0.347033	7.85785e-05
chr9:139538017-139538160	TMEM203	0.30158	0.000664423
chr9:139538017-139538160	RNF224	0.304619	0.000582007
chr9:139538017-139538160	NRARP	0.362429	3.52636e-05
chr9:139538017-139538160	QSOX2	0.423876	9.31437e-07
chr9:139538017-139538160	CCDC187	0.365754	2.94994e-05
chr9:139538017-139538160	GPSM1	0.40807	2.54469e-06
chr9:139538017-139538160	NOTCH1	0.419887	1.2062e-06
chr9:139538017-139538160	EGFL7	0.813644	1.61543e-30
chr9:139538017-139538160	DIPK1B	0.721048	3.60883e-21
chr9:139538017-139538160	LCN10	0.386603	9.20148e-06
chr9:139538017-139538160	LCN8	0.318618	0.000310341
chr9:139538017-139538160	TRAF2	0.419185	1.26192e-06
chr9:139538017-139538160	SLC34A3	0.332039	0.000164922
chr9:139538017-139538160	EHMT1	0.443309	2.51907e-07
chrX:12912381-12912679	TLR7	0.832338	4.67603e-33
chrX:12912381-12912679	TLR8	0.80227	4.14026e-29
chrX:12912381-12912679	RAB9A	0.385036	1.00716e-05
chrX:12912381-12912679	TMSB4X	0.594169	3.47855e-13
chrX:40430555-40430796	ATP6AP2	0.312981	0.000401256
chrX:106944916-106945406	TSC22D3	0.374242	1.85356e-05

## Sheet: Table S5
Table S5: univariate cox regression analysis identify prognostic DEGs
gene	HR	pvalue	lower	upper
SERINC5	0.636394	0.000104976	0.506464	0.799657
MIB1	0.560059	0.000251647	0.410612	0.763899
SPATA9	0.538015	0.000358939	0.38277	0.756223
PLXNB1	0.718239	0.000383173	0.598337	0.862167
SLC29A4	0.44768	0.000410757	0.286644	0.699186		Signature genes after Random Forest regression were highlighted.
PRRT4	0.795437	0.000978271	0.694247	0.911377		see in method
ZNF254	0.574199	0.00106172	0.411918	0.800414		Yellow, gene set A
RHOBTB3	0.773521	0.00147769	0.660255	0.906217		Green, gene set B
HDGFL3	0.710171	0.00148046	0.575053	0.877036
TRIM6	0.685697	0.00171965	0.541599	0.868133
C1QTNF3	0.542614	0.0017704	0.369858	0.796064
SLC24A3	0.823358	0.00186501	0.728462	0.930615
KIAA1549	0.72932	0.0024136	0.594788	0.894281
STXBP5	0.657176	0.00251976	0.50049	0.862914
ZNF43	0.655982	0.00254054	0.498879	0.862558
SLC14A1	0.755258	0.00261548	0.629083	0.90674
ZNF66	0.687456	0.00341604	0.534914	0.8835
KDM5B	0.690609	0.00409023	0.536395	0.88916
UGT3A2	0.831473	0.00464686	0.731725	0.944817
GPC2	0.636813	0.00472378	0.465641	0.87091
CASTOR2	0.668856	0.00484642	0.505602	0.884824
SAMD11	0.756427	0.00486583	0.622847	0.918656
CYP4F2	0.764208	0.00556704	0.631892	0.924231
ZNF439	0.71835	0.00557702	0.56852	0.907668
RGS9BP	0.61273	0.00619882	0.431456	0.870165
DLL3	0.564377	0.00646013	0.373924	0.851833
ZNF20	0.563708	0.00656758	0.372854	0.852255
CYP2E1	0.662641	0.00733054	0.490505	0.895184
ZNF385C	0.746043	0.0076839	0.601466	0.925372
AVPR1B	0.718302	0.00851032	0.561394	0.919065
IRAK1BP1	0.640474	0.00861765	0.459334	0.893049
DNAJB6	0.637551	0.00899398	0.454826	0.893686
CBR1	2.12087	5.87924e-07	1.57906	2.84858
METTL7B	1.29191	8.63572e-05	1.13685	1.46811
CHCHD10	1.80111	9.97629e-05	1.33914	2.42244
KCNMB1	1.46047	0.000167521	1.19903	1.77892
HTR7	1.32205	0.000206448	1.1408	1.53208
TFEB	1.46293	0.000213899	1.19605	1.78936
S100A4	1.40874	0.00043528	1.16388	1.70512
LGALS1	1.28173	0.000513248	1.11423	1.4744
TNNI2	1.32106	0.00055082	1.12803	1.54713
DESI1	1.91292	0.000811433	1.30867	2.79618
MYO7A	1.32389	0.000914812	1.12155	1.56274
CD300A	1.46124	0.00103415	1.16499	1.83281
UNC93B1	1.44228	0.00118458	1.15588	1.79964
ITGAX	1.27577	0.00131581	1.09961	1.48014
PYCARD	1.58306	0.0015311	1.19152	2.10326
DOK2	1.31944	0.0022265	1.10468	1.57597
VSIR	1.28421	0.00237893	1.09284	1.50909
LAMTOR2	1.81425	0.00263606	1.23053	2.67486
ITGB2	1.28156	0.00353793	1.08477	1.51404
SORT1	1.18768	0.00368797	1.05749	1.33389
HCLS1	1.70281	0.00372836	1.18836	2.43996
ARL6IP5	1.80939	0.00396788	1.20868	2.70863
PEA15	1.58656	0.00412745	1.15739	2.17488
HCK	1.24689	0.00435682	1.0714	1.45112
LST1	1.29732	0.00443501	1.08437	1.55208
BST2	1.50128	0.00464011	1.13317	1.98899
VDR	1.26256	0.00541626	1.07127	1.48801
ARHGAP30	1.68043	0.00546276	1.16521	2.42349
LILRB4	1.16364	0.00666454	1.04297	1.29827
SAGE1	1.19537	0.00680496	1.05044	1.36029
FGR	1.16355	0.00887073	1.03876	1.30332
AIF1	1.39367	0.00922068	1.08554	1.78927
CD300LF	1.32014	0.00983155	1.06917	1.63001
RGS10	1.31044	0.0099739	1.06685	1.60963
PARP3	1.77817	2.01426e-05	1.36475	2.31682
CD37	2.12029	3.08655e-05	1.48893	3.01938
ZNF124	0.52621	3.51734e-05	0.388201	0.713281
F12	1.56417	3.59154e-05	1.26513	1.93389
BCKDK	2.32932	5.22704e-05	1.54633	3.50877
BATF	2.20371	7.55929e-05	1.49014	3.25899
JPH4	1.78393	7.77312e-05	1.33871	2.37722
CLCN5	1.58801	8.79792e-05	1.26028	2.00096
DUSP7	1.92329	0.000102312	1.38276	2.67512
C1orf54	1.86755	0.000103627	1.36241	2.55998
UCP2	1.86072	0.000104608	1.35969	2.54636
ATP6V0E2	1.65628	0.000108879	1.28278	2.13854
KBTBD8	1.7764	0.000121997	1.32508	2.38143
IL12RB1	1.64693	0.000123384	1.27662	2.12466
CSRP1	2.16399	0.000132505	1.45654	3.21505
ATP13A2	1.69827	0.000152691	1.29109	2.23386
RHOBTB2	1.86183	0.000169126	1.34671	2.57399
CCND3	1.76192	0.000173717	1.31091	2.36809
ITPR2	0.58907	0.000189562	0.446151	0.777773
GNGT2	1.62064	0.000220055	1.25446	2.09373
FERMT3	1.87897	0.000225453	1.34392	2.62704
COMTD1	1.65214	0.000247862	1.26306	2.16108
SH3TC1	1.43412	0.000249564	1.18248	1.73932
DNASE1L1	1.98514	0.000269001	1.37277	2.87069
G6PD	1.68118	0.000273064	1.27092	2.22386
LSP1	1.35996	0.00027396	1.1524	1.6049
PLA2G4A	1.48769	0.00028949	1.20012	1.84416
CPNE8	1.22947	0.000312762	1.09884	1.37563
STK26	0.580356	0.000349142	0.430697	0.78202
WAS	1.90351	0.000352045	1.33731	2.70942
CFL1	2.08999	0.000365632	1.39339	3.13485
MYB	0.609139	0.000420799	0.462458	0.802345
GRK6	1.87315	0.000438306	1.32015	2.6578
ECHDC3	1.40676	0.000453531	1.16247	1.70241
SH3BGRL3	1.61782	0.000472843	1.23534	2.11872
KCTD17	1.59263	0.000488806	1.22604	2.06884
TOMM40L	2.03897	0.000513974	1.364	3.04794
CSK	1.94673	0.00052221	1.33615	2.83633
TGFB1	1.76495	0.000522947	1.28032	2.43301
RINL	1.7507	0.000523182	1.2758	2.40237
LPO	0.821439	0.000647753	0.733647	0.919737
TRIM24	0.570243	0.000694963	0.412181	0.788917
IFI27L2	1.54186	0.000725532	1.19948	1.98195
C7orf50	1.79434	0.000744116	1.27749	2.5203
KIAA1958	0.700114	0.000780956	0.56864	0.861985
SIPA1	1.62375	0.000831304	1.22198	2.15761
GRINA	1.62663	0.000845692	1.22237	2.16458
PRSS36	1.57913	0.000884184	1.20631	2.06718
ZNF491	0.569591	0.000945389	0.408001	0.795179
HGF	0.827508	0.000955558	0.739578	0.925893
ADAM15	1.63802	0.000963668	1.22198	2.1957
RHBDF2	1.44853	0.00101101	1.1614	1.80664
ASB2	1.66236	0.00101532	1.22767	2.25096
SELPLG	1.53916	0.00117501	1.18621	1.99713
MVP	1.48665	0.00119208	1.16966	1.88955
CAP1	1.84696	0.00119549	1.27429	2.67699
SH3BP1	1.53114	0.00119847	1.18323	1.98136
CRIP1	1.41965	0.00122904	1.14788	1.75577
GSTP1	1.78163	0.00123257	1.2551	2.52904
IL10	1.35362	0.00124474	1.12633	1.62678
NMT2	0.615513	0.00124713	0.458419	0.826442
RPS6KA1	1.84818	0.00134965	1.2695	2.69064
PTPN6	1.59913	0.00135582	1.19994	2.13113
TWF2	1.77033	0.00150425	1.24415	2.51904
PDE7B	1.43162	0.00157961	1.14595	1.78851
PDLIM2	1.69301	0.00160956	1.2206	2.34826
ZNF296	1.66311	0.0016115	1.21235	2.28147
LSM10	1.84866	0.00167342	1.26019	2.71194
HLA-DRB1	1.26702	0.00168314	1.09307	1.46864
ITGB7	1.33224	0.00173821	1.1133	1.59425
HLA-DMA	1.3576	0.00175563	1.12098	1.64416
CYTH4	1.35576	0.00179196	1.12	1.64114
ZNF385A	1.35528	0.00179499	1.11982	1.64025
PNPLA6	1.57956	0.00180138	1.1854	2.10478
CD74	1.31682	0.00184094	1.10742	1.56581
NRGN	1.25274	0.00184348	1.08711	1.4436
SFXN3	1.47998	0.00195168	1.15485	1.89664
CRIP3	1.49398	0.00202778	1.15776	1.92782
HOXA9	1.14691	0.00213694	1.05083	1.25178
AIFM2	1.62357	0.00215466	1.19129	2.21273
SLC66A1	1.67183	0.00215845	1.20389	2.32166
ITPK1	1.70142	0.00225915	1.2097	2.39302
SMAD3	1.56406	0.00227204	1.17358	2.08446
CSTB	1.68835	0.00232209	1.20526	2.36506
MT1E	1.31848	0.00233879	1.10344	1.57543
ARHGAP45	1.5093	0.00241757	1.15682	1.96919
VENTX	1.20927	0.00244228	1.06942	1.3674
ABI3	1.28018	0.00245284	1.09109	1.50204
EHBP1L1	1.54821	0.0025776	1.16517	2.05718
PRELID1	1.73196	0.00263566	1.21081	2.47741
GPX1	1.50489	0.00265418	1.15276	1.9646
ITGAL	1.36553	0.00268873	1.11415	1.67363
BLOC1S1	1.66904	0.00283065	1.1924	2.3362
NUCB2	0.673837	0.00288041	0.51976	0.873589
OAZ1	1.91166	0.00291391	1.24772	2.9289
NDFIP1	1.36209	0.00296572	1.11091	1.67007
RNPEPL1	1.57305	0.0030144	1.16612	2.12198
ABCD1	1.54404	0.003048	1.1584	2.05807
MPO	0.89767	0.00306424	0.835768	0.964157
IRX1	0.772158	0.00308702	0.650616	0.916407
CHMP4B	1.91975	0.00316467	1.24491	2.96039
PPP1R18	1.69745	0.00320171	1.19399	2.4132
TRH	0.88482	0.00325725	0.815557	0.959966
RGS14	1.5182	0.00331829	1.14896	2.00611
C1orf127	1.44587	0.00349277	1.12894	1.85177
KCNE1	1.27516	0.00357974	1.08277	1.50174
RAB3A	1.7343	0.00366178	1.1963	2.51423
CTSD	1.31	0.00377996	1.0912	1.57267
PDE3B	0.731741	0.0038108	0.592209	0.904149
WDR49	1.25542	0.00383824	1.07601	1.46473
CHST7	1.51219	0.00385599	1.14232	2.00183
IL4I1	1.34912	0.00409905	1.09964	1.65519
CTH	0.650958	0.00413932	0.485409	0.872968
KIAA0930	1.58426	0.00418003	1.15635	2.17052
SERPINI2	1.25574	0.00420286	1.07444	1.46763
PMM1	1.55536	0.00420769	1.14939	2.10471
RGS19	1.57426	0.00430678	1.15285	2.14972
ABHD11	1.57072	0.00445813	1.15066	2.14413
RENBP	1.4885	0.00447398	1.13146	1.95819
RELT	1.38809	0.00447534	1.10718	1.74026
HTATIP2	1.40771	0.00447741	1.11201	1.78205
HOXA10	1.16811	0.00449896	1.04936	1.3003
STK32C	1.55625	0.00456023	1.14646	2.11252
GPR132	1.39054	0.00461913	1.10689	1.74688
TMEM229B	1.51463	0.00474097	1.13546	2.02042
OAS1	1.28185	0.00489923	1.07824	1.52391
OAS2	1.28494	0.00495327	1.07879	1.53047
ARPC4	1.87041	0.00499384	1.20806	2.8959
BIN2	1.67708	0.00520068	1.16695	2.41023
NRBP2	1.30535	0.0052395	1.08264	1.57386
CCDC88B	1.34412	0.00526651	1.09199	1.65447
HIGD2A	1.76447	0.0053085	1.18365	2.63028
AFF2	0.782593	0.00534258	0.658609	0.929917
CEP41	0.633124	0.00555194	0.45834	0.874561
OGFR	1.63354	0.00561796	1.15422	2.31192
ZSCAN23	0.691567	0.00564091	0.532626	0.897937
RAB29	1.50002	0.00577196	1.12477	2.00044
HLA-DRA	1.22594	0.00581201	1.06073	1.41688
NTNG2	0.845397	0.00583875	0.750243	0.952619
ZC3HAV1L	0.708081	0.00586049	0.553921	0.905145
CUEDC1	1.35038	0.00609913	1.08948	1.67374
C20orf27	1.3929	0.00645439	1.09738	1.76801
VNN1	1.15081	0.00661988	1.03985	1.2736
HIVEP3	1.40785	0.00671461	1.09937	1.8029
ZNF493	0.654688	0.0068163	0.481695	0.889809
STARD8	1.31586	0.00683074	1.07853	1.60541
TFE3	1.63098	0.0069233	1.14356	2.32614
EFHD2	1.44666	0.00697632	1.10629	1.89177
HOXA7	1.19743	0.00704824	1.05035	1.3651
FLNA	1.42791	0.00706872	1.10188	1.8504
PDZD7	1.36654	0.00708904	1.08869	1.71531
HOXB5	1.15583	0.00715149	1.04007	1.28447
FRMD6	0.673612	0.00723978	0.504874	0.898746
ARHGAP4	1.40768	0.00731462	1.09644	1.80727
TICAM1	1.57387	0.00736305	1.12958	2.19291
AKR1B1	1.44287	0.00751399	1.10276	1.88788
PLCB2	1.4446	0.00758012	1.10279	1.89235
ETV6	0.603743	0.00759702	0.416823	0.874487
RRAS	1.29274	0.00804865	1.06915	1.5631
PIK3R5	1.42045	0.00811623	1.0954	1.84196
RAB7B	0.83985	0.00812249	0.738033	0.955714
FTH1	1.39401	0.00819338	1.08974	1.78322
ZNF107	0.700952	0.00826601	0.538479	0.912446
BCL2A1	1.20539	0.0082997	1.04927	1.38474
BCL2L11	1.40356	0.0083035	1.0912	1.80533
PTPRO	1.28597	0.00835329	1.06674	1.55026
DENND11	0.70153	0.00844692	0.538858	0.91331
PBX3	1.20792	0.00849351	1.0494	1.39038
TRIM8	1.53893	0.00884919	1.11442	2.12514
CCL23	1.16075	0.00886168	1.03815	1.29782
LRRC25	1.16326	0.00905374	1.03838	1.30315
AIM2	1.26808	0.00917791	1.0606	1.51615
HLA-E	1.55594	0.00923899	1.11541	2.17046
ZNF608	0.817198	0.00942399	0.701684	0.951727
ACOT9	1.62046	0.00943121	1.12555	2.33299
ARHGAP27	1.4972	0.00953276	1.10346	2.03144
TRAT1	0.802347	0.00958648	0.679203	0.947816
ARAP1	1.41566	0.00977078	1.08755	1.84277
CEBPB	1.26965	0.00981437	1.05922	1.52188
CORO1A	1.42642	0.00995815	1.08879	1.86875
